# Supplementary material for: A simple and versatile microfluidic device for efficient biomacromolecule crystallization and structural analysis by serial crystallography
Source: IUCrJ. 2019 Apr 19;6(Pt 3):454–64. doi: 10.1107/S2052252519003622 (PMC6503916; doi:10.1107/S2052252519003622)
Supplement: Supplementary file 2 [file m-06-00454-sup2.txt]

solid ChipXHolder
facet normal -5.292083764303205e-16 -0.16736000584622804 -0.985895850707949
  outer loop
    vertex 68.13199346856804 51.84877989332374 -21.13577200335307
    vertex 65.63199346856804 50.27298265177549 -20.868273732243992
    vertex 65.63199346856804 51.84877989332374 -21.13577200335307
  endloop
endfacet
facet normal -5.292083764303205e-16 -0.16736000584622804 -0.985895850707949
  outer loop
    vertex 65.63199346856804 50.27298265177549 -20.868273732243992
    vertex 68.13199346856804 51.84877989332374 -21.13577200335307
    vertex 68.13199346856804 50.27298265177549 -20.868273732243992
  endloop
endfacet
facet normal 0.0004274928520367358 0.9912459926593229 0.1320272672090705
  outer loop
    vertex 73.13229830325652 57.02554275042175 -26.832456139316022
    vertex 73.13199346856804 57.04495572608781 -26.98670705695404
    vertex 73.07736020597736 57.03722788380261 -26.985891752827673
  endloop
endfacet
facet normal 0.0004274928520367358 0.9912459926593229 0.1320272672090705
  outer loop
    vertex 65.63199346856804 56.80643651011129 -25.174973741236393
    vertex 73.07736020597736 57.03722788380261 -26.985891752827673
    vertex 65.63199346856803 57.04495572608781 -26.986707056954035
  endloop
endfacet
facet normal 0.0004274928520367358 0.9912459926593229 0.1320272672090705
  outer loop
    vertex 73.07736020597736 57.03722788380261 -26.985891752827673
    vertex 65.63199346856804 56.80643651011129 -25.174973741236393
    vertex 73.13229830325652 57.02554275042175 -26.832456139316022
  endloop
endfacet
facet normal 0.0004274928520367358 0.9912459926593229 0.1320272672090705
  outer loop
    vertex 73.13229830325652 57.02554275042175 -26.832456139316022
    vertex 65.63199346856804 56.80643651011129 -25.174973741236393
    vertex 73.13219850163262 57.02144433115329 -26.803711248527684
  endloop
endfacet
facet normal 0.0004274928520367358 0.9912459926593229 0.1320272672090705
  outer loop
    vertex 73.13219850163262 57.02144433115329 -26.803711248527684
    vertex 65.63199346856804 56.80643651011129 -25.174973741236393
    vertex 73.07736020597736 56.79536292170299 -25.176723158056003
  endloop
endfacet
facet normal 0.0004274928520367358 0.9912459926593229 0.1320272672090705
  outer loop
    vertex 73.13199346856804 56.80643651011129 -25.174973741236396
    vertex 73.13219850163262 57.02144433115329 -26.803711248527684
    vertex 73.07736020597736 56.79536292170299 -25.176723158056003
  endloop
endfacet
facet normal -1.0 5.551115123125784e-17 5.273559366969494e-16
  outer loop
    vertex 65.63199346856804 43.28347494206433 -25.174973741236386
    vertex 65.63199346856803 43.28347494206433 -28.798440372671678
    vertex 65.63199346856803 43.044955726087814 -26.986707056954035
  endloop
endfacet
facet normal -1.0 5.551115123125784e-17 5.273559366969494e-16
  outer loop
    vertex 65.63199346856803 43.28347494206433 -28.798440372671678
    vertex 65.63199346856804 43.28347494206433 -25.174973741236386
    vertex 65.63199346856804 43.98277789959674 -23.486707056954035
  endloop
endfacet
facet normal -1.0 5.551115123125784e-17 5.273559366969494e-16
  outer loop
    vertex 65.63199346856803 43.28347494206433 -28.798440372671678
    vertex 65.63199346856804 43.98277789959674 -23.486707056954035
    vertex 65.63199346856803 43.92652240137777 -26.758680131266352
  endloop
endfacet
facet normal -1.0 5.551115123125784e-17 5.273559366969494e-16
  outer loop
    vertex 65.63199346856803 43.92652240137777 -26.758680131266352
    vertex 65.63199346856804 43.98277789959674 -23.486707056954035
    vertex 65.63199346856804 44.194020672486836 -25.18288288971811
  endloop
endfacet
facet normal -1.0 5.551115123125784e-17 5.273559366969494e-16
  outer loop
    vertex 65.63199346856804 44.194020672486836 -25.18288288971811
    vertex 65.63199346856804 43.98277789959674 -23.486707056954035
    vertex 65.63199346856804 45.09520825778198 -22.036959588648205
  endloop
endfacet
facet normal -1.0 5.551115123125784e-17 5.273559366969494e-16
  outer loop
    vertex 65.63199346856804 44.194020672486836 -25.18288288971811
    vertex 65.63199346856804 45.09520825778198 -22.036959588648205
    vertex 65.63199346856804 44.86025049837147 -23.730013284206613
  endloop
endfacet
facet normal -1.0 5.551115123125784e-17 5.273559366969494e-16
  outer loop
    vertex 65.63199346856804 44.86025049837147 -23.730013284206613
    vertex 65.63199346856804 45.09520825778198 -22.036959588648205
    vertex 65.63199346856804 45.87980941739447 -22.49908197736693
  endloop
endfacet
facet normal -1.0 5.551115123125784e-17 5.273559366969494e-16
  outer loop
    vertex 65.63199346856804 45.87980941739447 -22.49908197736693
    vertex 65.63199346856804 45.09520825778198 -22.036959588648205
    vertex 65.63199346856804 46.544955726087814 -20.92452923046297
  endloop
endfacet
facet normal -1.0 5.551115123125784e-17 5.273559366969494e-16
  outer loop
    vertex 65.63199346856804 45.87980941739447 -22.49908197736693
    vertex 65.63199346856804 46.544955726087814 -20.92452923046297
    vertex 65.63199346856804 47.183216174125185 -21.573974903550017
  endloop
endfacet
facet normal -1.0 5.551115123125784e-17 5.273559366969494e-16
  outer loop
    vertex 65.63199346856804 47.183216174125185 -21.573974903550017
    vertex 65.63199346856804 46.544955726087814 -20.92452923046297
    vertex 65.63199346856804 48.23322241037016 -20.225226272930563
  endloop
endfacet
facet normal -1.0 5.551115123125784e-17 5.273559366969494e-16
  outer loop
    vertex 65.63199346856804 47.183216174125185 -21.573974903550017
    vertex 65.63199346856804 48.23322241037016 -20.225226272930563
    vertex 65.63199346856804 48.68164575207395 -21.017736581024764
  endloop
endfacet
facet normal -1.0 5.551115123125784e-17 5.273559366969494e-16
  outer loop
    vertex 65.63199346856804 48.68164575207395 -21.017736581024764
    vertex 65.63199346856804 48.23322241037016 -20.225226272930563
    vertex 65.63199346856804 50.044955726087814 -19.98670705695404
  endloop
endfacet
facet normal -1.0 5.551115123125784e-17 5.273559366969494e-16
  outer loop
    vertex 65.63199346856804 48.68164575207395 -21.017736581024764
    vertex 65.63199346856804 50.044955726087814 -19.98670705695404
    vertex 65.63199346856804 50.27298265177549 -20.868273732243992
  endloop
endfacet
facet normal -1.0 5.551115123125784e-17 5.273559366969494e-16
  outer loop
    vertex 65.63199346856804 50.27298265177549 -20.868273732243992
    vertex 65.63199346856804 50.044955726087814 -19.98670705695404
    vertex 65.63199346856804 51.85668904180546 -20.225226272930563
  endloop
endfacet
facet normal -1.0 5.551115123125784e-17 5.273559366969494e-16
  outer loop
    vertex 65.63199346856804 50.27298265177549 -20.868273732243992
    vertex 65.63199346856804 51.85668904180546 -20.225226272930563
    vertex 65.63199346856804 51.84877989332374 -21.13577200335307
  endloop
endfacet
facet normal -1.0 5.551115123125784e-17 5.273559366969494e-16
  outer loop
    vertex 65.63199346856804 51.84877989332374 -21.13577200335307
    vertex 65.63199346856804 51.85668904180546 -20.225226272930563
    vertex 65.63199346856804 53.30164949883524 -21.802001829237696
  endloop
endfacet
facet normal -1.0 5.551115123125784e-17 5.273559366969494e-16
  outer loop
    vertex 65.63199346856804 53.30164949883524 -21.802001829237696
    vertex 65.63199346856804 51.85668904180546 -20.225226272930563
    vertex 65.63199346856804 53.544955726087814 -20.92452923046297
  endloop
endfacet
facet normal -1.0 5.551115123125784e-17 5.273559366969494e-16
  outer loop
    vertex 65.63199346856804 53.30164949883524 -21.802001829237696
    vertex 65.63199346856804 53.544955726087814 -20.92452923046297
    vertex 65.63199346856804 54.53258080567491 -22.821560748260694
  endloop
endfacet
facet normal -1.0 5.551115123125784e-17 5.273559366969494e-16
  outer loop
    vertex 65.63199346856804 54.53258080567491 -22.821560748260694
    vertex 65.63199346856804 53.544955726087814 -20.92452923046297
    vertex 65.63199346856804 54.994703194393644 -22.036959588648205
  endloop
endfacet
facet normal -1.0 5.551115123125784e-17 5.273559366969494e-16
  outer loop
    vertex 65.63199346856804 54.53258080567491 -22.821560748260694
    vertex 65.63199346856804 54.994703194393644 -22.036959588648205
    vertex 65.63199346856804 55.457687879491836 -24.124967504991417
  endloop
endfacet
facet normal -1.0 5.551115123125784e-17 5.273559366969494e-16
  outer loop
    vertex 65.63199346856804 55.457687879491836 -24.124967504991417
    vertex 65.63199346856804 54.994703194393644 -22.036959588648205
    vertex 65.63199346856804 56.10713355257888 -23.486707056954035
  endloop
endfacet
facet normal -1.0 5.551115123125784e-17 5.273559366969494e-16
  outer loop
    vertex 65.63199346856804 55.457687879491836 -24.124967504991417
    vertex 65.63199346856804 56.10713355257888 -23.486707056954035
    vertex 65.63199346856804 56.01392620201708 -25.62339708294017
  endloop
endfacet
facet normal -1.0 5.551115123125784e-17 5.273559366969494e-16
  outer loop
    vertex 65.63199346856804 56.01392620201708 -25.62339708294017
    vertex 65.63199346856804 56.10713355257888 -23.486707056954035
    vertex 65.63199346856803 56.16338905079785 -27.21473398264172
  endloop
endfacet
facet normal -1.0 5.551115123125784e-17 5.273559366969494e-16
  outer loop
    vertex 65.63199346856803 56.16338905079785 -27.21473398264172
    vertex 65.63199346856804 56.10713355257888 -23.486707056954035
    vertex 65.63199346856804 56.80643651011129 -25.174973741236393
  endloop
endfacet
facet normal -1.0 5.551115123125784e-17 5.273559366969494e-16
  outer loop
    vertex 65.63199346856803 56.16338905079785 -27.21473398264172
    vertex 65.63199346856804 56.80643651011129 -25.174973741236393
    vertex 65.63199346856803 56.80643651011128 -28.79844037267169
  endloop
endfacet
facet normal -1.0 5.551115123125784e-17 5.273559366969494e-16
  outer loop
    vertex 65.63199346856803 56.80643651011128 -28.79844037267169
    vertex 65.63199346856804 56.80643651011129 -25.174973741236393
    vertex 65.63199346856803 57.04495572608781 -26.986707056954035
  endloop
endfacet
facet normal -1.0 5.551115123125784e-17 5.273559366969494e-16
  outer loop
    vertex 65.63199346856803 43.92652240137777 -26.758680131266352
    vertex 65.63199346856803 43.98277789959674 -30.486707056954035
    vertex 65.63199346856803 43.28347494206433 -28.798440372671678
  endloop
endfacet
facet normal -1.0 5.551115123125784e-17 5.273559366969494e-16
  outer loop
    vertex 65.63199346856803 43.98277789959674 -30.486707056954035
    vertex 65.63199346856803 43.92652240137777 -26.758680131266352
    vertex 65.63199346856803 44.07598525015854 -28.3500170309679
  endloop
endfacet
facet normal -1.0 5.551115123125784e-17 5.273559366969494e-16
  outer loop
    vertex 65.63199346856803 43.98277789959674 -30.486707056954035
    vertex 65.63199346856803 44.07598525015854 -28.3500170309679
    vertex 65.63199346856803 45.09520825778198 -31.93645452525987
  endloop
endfacet
facet normal -1.0 5.551115123125784e-17 5.273559366969494e-16
  outer loop
    vertex 65.63199346856803 45.09520825778198 -31.93645452525987
    vertex 65.63199346856803 44.07598525015854 -28.3500170309679
    vertex 65.63199346856803 44.632223572683785 -29.848446608916653
  endloop
endfacet
facet normal -1.0 5.551115123125784e-17 5.273559366969494e-16
  outer loop
    vertex 65.63199346856803 45.09520825778198 -31.93645452525987
    vertex 65.63199346856803 44.632223572683785 -29.848446608916653
    vertex 65.63199346856803 45.557330646500695 -31.15185336564738
  endloop
endfacet
facet normal -1.0 5.551115123125784e-17 5.273559366969494e-16
  outer loop
    vertex 65.63199346856803 45.09520825778198 -31.93645452525987
    vertex 65.63199346856803 45.557330646500695 -31.15185336564738
    vertex 65.63199346856803 46.54495572608781 -33.048884883445105
  endloop
endfacet
facet normal -1.0 5.551115123125784e-17 5.273559366969494e-16
  outer loop
    vertex 65.63199346856803 46.54495572608781 -33.048884883445105
    vertex 65.63199346856803 45.557330646500695 -31.15185336564738
    vertex 65.63199346856803 46.78826195334038 -32.171412284670375
  endloop
endfacet
facet normal -1.0 5.551115123125784e-17 5.273559366969494e-16
  outer loop
    vertex 65.63199346856803 46.54495572608781 -33.048884883445105
    vertex 65.63199346856803 46.78826195334038 -32.171412284670375
    vertex 65.63199346856803 48.23322241037016 -33.748187840977515
  endloop
endfacet
facet normal -1.0 5.551115123125784e-17 5.273559366969494e-16
  outer loop
    vertex 65.63199346856803 48.23322241037016 -33.748187840977515
    vertex 65.63199346856803 46.78826195334038 -32.171412284670375
    vertex 65.63199346856803 48.24113155885188 -32.83764211055502
  endloop
endfacet
facet normal -1.0 5.551115123125784e-17 5.273559366969494e-16
  outer loop
    vertex 65.63199346856803 48.23322241037016 -33.748187840977515
    vertex 65.63199346856803 48.24113155885188 -32.83764211055502
    vertex 65.63199346856803 50.044955726087814 -33.98670705695404
  endloop
endfacet
facet normal -1.0 5.551115123125784e-17 5.273559366969494e-16
  outer loop
    vertex 65.63199346856803 50.044955726087814 -33.98670705695404
    vertex 65.63199346856803 48.24113155885188 -32.83764211055502
    vertex 65.63199346856803 49.81692880040013 -33.10514038166408
  endloop
endfacet
facet normal -1.0 5.551115123125784e-17 5.273559366969494e-16
  outer loop
    vertex 65.63199346856803 50.044955726087814 -33.98670705695404
    vertex 65.63199346856803 49.81692880040013 -33.10514038166408
    vertex 65.63199346856803 51.408265700101666 -32.95567753288331
  endloop
endfacet
facet normal -1.0 5.551115123125784e-17 5.273559366969494e-16
  outer loop
    vertex 65.63199346856803 50.044955726087814 -33.98670705695404
    vertex 65.63199346856803 51.408265700101666 -32.95567753288331
    vertex 65.63199346856803 51.856689041805446 -33.748187840977515
  endloop
endfacet
facet normal -1.0 5.551115123125784e-17 5.273559366969494e-16
  outer loop
    vertex 65.63199346856803 51.856689041805446 -33.748187840977515
    vertex 65.63199346856803 51.408265700101666 -32.95567753288331
    vertex 65.63199346856803 52.90669527805043 -32.39943921035806
  endloop
endfacet
facet normal -1.0 5.551115123125784e-17 5.273559366969494e-16
  outer loop
    vertex 65.63199346856803 51.856689041805446 -33.748187840977515
    vertex 65.63199346856803 52.90669527805043 -32.39943921035806
    vertex 65.63199346856803 53.54495572608781 -33.04888488344511
  endloop
endfacet
facet normal -1.0 5.551115123125784e-17 5.273559366969494e-16
  outer loop
    vertex 65.63199346856803 53.54495572608781 -33.04888488344511
    vertex 65.63199346856803 52.90669527805043 -32.39943921035806
    vertex 65.63199346856803 54.21010203478116 -31.474332136541147
  endloop
endfacet
facet normal -1.0 5.551115123125784e-17 5.273559366969494e-16
  outer loop
    vertex 65.63199346856803 53.54495572608781 -33.04888488344511
    vertex 65.63199346856803 54.21010203478116 -31.474332136541147
    vertex 65.63199346856803 54.994703194393644 -31.93645452525987
  endloop
endfacet
facet normal -1.0 5.551115123125784e-17 5.273559366969494e-16
  outer loop
    vertex 65.63199346856803 54.994703194393644 -31.93645452525987
    vertex 65.63199346856803 54.21010203478116 -31.474332136541147
    vertex 65.63199346856803 55.22966095380415 -30.24340082970146
  endloop
endfacet
facet normal -1.0 5.551115123125784e-17 5.273559366969494e-16
  outer loop
    vertex 65.63199346856803 54.994703194393644 -31.93645452525987
    vertex 65.63199346856803 55.22966095380415 -30.24340082970146
    vertex 65.63199346856803 56.10713355257888 -30.48670705695404
  endloop
endfacet
facet normal -1.0 5.551115123125784e-17 5.273559366969494e-16
  outer loop
    vertex 65.63199346856803 56.10713355257888 -30.48670705695404
    vertex 65.63199346856803 55.22966095380415 -30.24340082970146
    vertex 65.63199346856803 55.89589077968878 -28.790531224189962
  endloop
endfacet
facet normal -1.0 5.551115123125784e-17 5.273559366969494e-16
  outer loop
    vertex 65.63199346856803 56.10713355257888 -30.48670705695404
    vertex 65.63199346856803 55.89589077968878 -28.790531224189962
    vertex 65.63199346856803 56.16338905079785 -27.21473398264172
  endloop
endfacet
facet normal -1.0 5.551115123125784e-17 5.273559366969494e-16
  outer loop
    vertex 65.63199346856803 56.10713355257888 -30.48670705695404
    vertex 65.63199346856803 56.16338905079785 -27.21473398264172
    vertex 65.63199346856803 56.80643651011128 -28.79844037267169
  endloop
endfacet
facet normal 0.0003949139950754142 -0.12923542249953882 0.9916138611447011
  outer loop
    vertex 73.13199346856804 50.044955726087814 -19.986707056954042
    vertex 65.63199346856804 50.044955726087814 -19.98670705695404
    vertex 73.12907093882008 49.86607693060533 -20.020184889497592
  endloop
endfacet
facet normal 0.0003949139950754142 -0.12923542249953882 0.9916138611447011
  outer loop
    vertex 73.13199346856804 48.23322241037016 -20.225226272930563
    vertex 65.63199346856804 50.044955726087814 -19.98670705695404
    vertex 65.63199346856804 48.23322241037016 -20.225226272930563
  endloop
endfacet
facet normal 0.0003949139950754142 -0.12923542249953882 0.9916138611447011
  outer loop
    vertex 65.63199346856804 50.044955726087814 -19.98670705695404
    vertex 73.13199346856804 48.23322241037016 -20.225226272930563
    vertex 73.12907093882008 49.86607693060533 -20.020184889497592
  endloop
endfacet
facet normal 0.00034193252291585713 0.38373519115076526 0.9234431147367094
  outer loop
    vertex 73.13199346856804 53.544955726087814 -20.924529230462973
    vertex 65.63199346856804 53.544955726087814 -20.92452923046297
    vertex 73.12936509890594 53.38527447646899 -20.867635832905
  endloop
endfacet
facet normal 0.00034193252291585713 0.38373519115076526 0.9234431147367094
  outer loop
    vertex 73.13199346856804 51.85668904180546 -20.225226272930563
    vertex 65.63199346856804 53.544955726087814 -20.92452923046297
    vertex 65.63199346856804 51.85668904180546 -20.225226272930563
  endloop
endfacet
facet normal 0.00034193252291585713 0.38373519115076526 0.9234431147367094
  outer loop
    vertex 65.63199346856804 53.544955726087814 -20.92452923046297
    vertex 73.13199346856804 51.85668904180546 -20.225226272930563
    vertex 73.12936509890594 53.38527447646899 -20.867635832905
  endloop
endfacet
facet normal 0.00038281606773879354 0.13178371412891002 0.9912784200930878
  outer loop
    vertex 73.13199346856804 51.85668904180546 -20.225226272930563
    vertex 65.63199346856804 51.85668904180546 -20.225226272930563
    vertex 73.12912430109887 51.6816125747861 -20.21181382418013
  endloop
endfacet
facet normal 0.00038281606773879354 0.13178371412891002 0.9912784200930878
  outer loop
    vertex 73.13199346856804 50.044955726087814 -19.986707056954042
    vertex 65.63199346856804 51.85668904180546 -20.225226272930563
    vertex 65.63199346856804 50.044955726087814 -19.98670705695404
  endloop
endfacet
facet normal 0.00038281606773879354 0.13178371412891002 0.9912784200930878
  outer loop
    vertex 65.63199346856804 51.85668904180546 -20.225226272930563
    vertex 73.13199346856804 50.044955726087814 -19.986707056954042
    vertex 73.12912430109887 51.6816125747861 -20.21181382418013
  endloop
endfacet
facet normal 0.000377198835689518 -0.38154031950475015 0.9243521203054881
  outer loop
    vertex 73.13199346856804 48.23322241037016 -20.225226272930563
    vertex 65.63199346856804 48.23322241037016 -20.225226272930563
    vertex 73.12919736955925 48.06304792967578 -20.30587714317522
  endloop
endfacet
facet normal 0.000377198835689518 -0.38154031950475015 0.9243521203054881
  outer loop
    vertex 73.13199346856804 46.544955726087814 -20.924529230462973
    vertex 65.63199346856804 48.23322241037016 -20.225226272930563
    vertex 65.63199346856804 46.544955726087814 -20.92452923046297
  endloop
endfacet
facet normal 0.000377198835689518 -0.38154031950475015 0.9243521203054881
  outer loop
    vertex 65.63199346856804 48.23322241037016 -20.225226272930563
    vertex 73.13199346856804 46.544955726087814 -20.924529230462973
    vertex 73.12919736955925 48.06304792967578 -20.30587714317522
  endloop
endfacet
facet normal 0.0003818701583001584 -0.792626222205757 0.6097077382213647
  outer loop
    vertex 73.12979500386962 44.96321016184396 -22.22005939264776
    vertex 65.63199346856804 43.98277789959674 -23.486707056954035
    vertex 73.13199346856804 43.98277789959674 -23.486707056954042
  endloop
endfacet
facet normal 0.0003818701583001584 -0.792626222205757 0.6097077382213647
  outer loop
    vertex 65.63199346856804 43.98277789959674 -23.486707056954035
    vertex 73.12979500386962 44.96321016184396 -22.22005939264776
    vertex 65.63199346856804 45.09520825778198 -22.036959588648205
  endloop
endfacet
facet normal 0.0003818701583001584 -0.792626222205757 0.6097077382213647
  outer loop
    vertex 65.63199346856804 45.09520825778198 -22.036959588648205
    vertex 73.12979500386962 44.96321016184396 -22.22005939264776
    vertex 73.1300173039978 44.97899154400859 -22.198913068693514
  endloop
endfacet
facet normal 0.0003818701583001584 -0.792626222205757 0.6097077382213647
  outer loop
    vertex 65.63199346856804 45.09520825778198 -22.036959588648205
    vertex 73.1300173039978 44.97899154400859 -22.198913068693514
    vertex 73.13199346856804 45.09520825778198 -22.036959588648205
  endloop
endfacet
facet normal -1.0 5.551115123125784e-17 5.273559366969494e-16
  outer loop
    vertex 68.13199346856804 44.86025049837147 -23.730013284206617
    vertex 68.13199346856804 45.14552680080841 -25.98891138341383
    vertex 68.13199346856804 45.05422226965964 -27.290975962510537
  endloop
endfacet
facet normal -1.0 5.551115123125784e-17 5.273559366969494e-16
  outer loop
    vertex 68.13199346856804 45.14552680080841 -25.98891138341383
    vertex 68.13199346856804 44.86025049837147 -23.730013284206617
    vertex 68.13199346856804 45.87980941739447 -22.49908197736693
  endloop
endfacet
facet normal -1.0 5.551115123125784e-17 5.273559366969494e-16
  outer loop
    vertex 68.13199346856804 45.14552680080841 -25.98891138341383
    vertex 68.13199346856804 45.87980941739447 -22.49908197736693
    vertex 68.13199346856804 45.570719316525846 -24.754844930533572
  endloop
endfacet
facet normal -1.0 5.551115123125784e-17 5.273559366969494e-16
  outer loop
    vertex 68.13199346856804 45.570719316525846 -24.754844930533572
    vertex 68.13199346856804 45.87980941739447 -22.49908197736693
    vertex 68.13199346856804 46.30082364952966 -23.672876193242317
  endloop
endfacet
facet normal -1.0 5.551115123125784e-17 5.273559366969494e-16
  outer loop
    vertex 68.13199346856804 46.30082364952966 -23.672876193242317
    vertex 68.13199346856804 45.87980941739447 -22.49908197736693
    vertex 68.13199346856804 47.183216174125185 -21.573974903550017
  endloop
endfacet
facet normal -1.0 5.551115123125784e-17 5.273559366969494e-16
  outer loop
    vertex 68.13199346856804 46.30082364952966 -23.672876193242317
    vertex 68.13199346856804 47.183216174125185 -21.573974903550017
    vertex 68.13199346856804 47.286084396080106 -22.816739552948576
  endloop
endfacet
facet normal -1.0 5.551115123125784e-17 5.273559366969494e-16
  outer loop
    vertex 68.13199346856804 47.286084396080106 -22.816739552948576
    vertex 68.13199346856804 47.183216174125185 -21.573974903550017
    vertex 68.13199346856804 48.68164575207395 -21.017736581024764
  endloop
endfacet
facet normal -1.0 5.551115123125784e-17 5.273559366969494e-16
  outer loop
    vertex 68.13199346856804 47.286084396080106 -22.816739552948576
    vertex 68.13199346856804 48.68164575207395 -21.017736581024764
    vertex 68.13199346856804 48.459357664520134 -22.244779306855687
  endloop
endfacet
facet normal -1.0 5.551115123125784e-17 5.273559366969494e-16
  outer loop
    vertex 68.13199346856804 48.459357664520134 -22.244779306855687
    vertex 68.13199346856804 48.68164575207395 -21.017736581024764
    vertex 68.13199346856804 49.74068682053131 -21.995973600525872
  endloop
endfacet
facet normal -1.0 5.551115123125784e-17 5.273559366969494e-16
  outer loop
    vertex 68.13199346856804 49.74068682053131 -21.995973600525872
    vertex 68.13199346856804 48.68164575207395 -21.017736581024764
    vertex 68.13199346856804 50.27298265177549 -20.868273732243992
  endloop
endfacet
facet normal -1.0 5.551115123125784e-17 5.273559366969494e-16
  outer loop
    vertex 68.13199346856804 49.74068682053131 -21.995973600525872
    vertex 68.13199346856804 50.27298265177549 -20.868273732243992
    vertex 68.13199346856804 51.04275139962802 -22.087278131674637
  endloop
endfacet
facet normal -1.0 5.551115123125784e-17 5.273559366969494e-16
  outer loop
    vertex 68.13199346856804 51.04275139962802 -22.087278131674637
    vertex 68.13199346856804 50.27298265177549 -20.868273732243992
    vertex 68.13199346856804 51.84877989332374 -21.13577200335307
  endloop
endfacet
facet normal -1.0 5.551115123125784e-17 5.273559366969494e-16
  outer loop
    vertex 68.13199346856804 51.04275139962802 -22.087278131674637
    vertex 68.13199346856804 51.84877989332374 -21.13577200335307
    vertex 68.13199346856804 52.27681785250827 -22.512470647392075
  endloop
endfacet
facet normal -1.0 5.551115123125784e-17 5.273559366969494e-16
  outer loop
    vertex 68.13199346856804 52.27681785250827 -22.512470647392075
    vertex 68.13199346856804 51.84877989332374 -21.13577200335307
    vertex 68.13199346856804 53.301649498835225 -21.802001829237696
  endloop
endfacet
facet normal -1.0 5.551115123125784e-17 5.273559366969494e-16
  outer loop
    vertex 68.13199346856804 52.27681785250827 -22.512470647392075
    vertex 68.13199346856804 53.301649498835225 -21.802001829237696
    vertex 68.13199346856804 53.35878658979953 -23.242574980395894
  endloop
endfacet
facet normal -1.0 5.551115123125784e-17 5.273559366969494e-16
  outer loop
    vertex 68.13199346856804 53.35878658979953 -23.242574980395894
    vertex 68.13199346856804 53.301649498835225 -21.802001829237696
    vertex 68.13199346856804 54.53258080567491 -22.821560748260694
  endloop
endfacet
facet normal -1.0 5.551115123125784e-17 5.273559366969494e-16
  outer loop
    vertex 68.13199346856804 53.35878658979953 -23.242574980395894
    vertex 68.13199346856804 54.53258080567491 -22.821560748260694
    vertex 68.13199346856804 54.21492323009327 -24.227835726946335
  endloop
endfacet
facet normal -1.0 5.551115123125784e-17 5.273559366969494e-16
  outer loop
    vertex 68.13199346856804 54.21492323009327 -24.227835726946335
    vertex 68.13199346856804 54.53258080567491 -22.821560748260694
    vertex 68.13199346856804 54.78688347618616 -25.401108995386355
  endloop
endfacet
facet normal -1.0 5.551115123125784e-17 5.273559366969494e-16
  outer loop
    vertex 68.13199346856804 54.78688347618616 -25.401108995386355
    vertex 68.13199346856804 54.53258080567491 -22.821560748260694
    vertex 68.13199346856804 55.457687879491836 -24.124967504991417
  endloop
endfacet
facet normal -1.0 5.551115123125784e-17 5.273559366969494e-16
  outer loop
    vertex 68.13199346856804 54.78688347618616 -25.401108995386355
    vertex 68.13199346856804 55.457687879491836 -24.124967504991417
    vertex 68.13199346856804 55.03568918251597 -26.68243815139753
  endloop
endfacet
facet normal -1.0 5.551115123125784e-17 5.273559366969494e-16
  outer loop
    vertex 68.13199346856804 55.03568918251597 -26.68243815139753
    vertex 68.13199346856804 55.457687879491836 -24.124967504991417
    vertex 68.13199346856804 55.22966095380415 -30.24340082970146
  endloop
endfacet
facet normal -1.0 5.551115123125784e-17 5.273559366969494e-16
  outer loop
    vertex 68.13199346856804 55.22966095380415 -30.24340082970146
    vertex 68.13199346856804 55.457687879491836 -24.124967504991417
    vertex 68.13199346856804 55.89589077968878 -28.790531224189962
  endloop
endfacet
facet normal -1.0 5.551115123125784e-17 5.273559366969494e-16
  outer loop
    vertex 68.13199346856804 55.89589077968878 -28.790531224189962
    vertex 68.13199346856804 55.457687879491836 -24.124967504991417
    vertex 68.13199346856804 56.01392620201708 -25.62339708294017
  endloop
endfacet
facet normal -1.0 5.551115123125784e-17 5.273559366969494e-16
  outer loop
    vertex 68.13199346856804 55.89589077968878 -28.790531224189962
    vertex 68.13199346856804 56.01392620201708 -25.62339708294017
    vertex 68.13199346856804 56.16338905079785 -27.21473398264172
  endloop
endfacet
facet normal -1.0 5.551115123125784e-17 5.273559366969494e-16
  outer loop
    vertex 68.13199346856804 44.194020672486836 -25.18288288971811
    vertex 68.13199346856804 44.07598525015854 -28.3500170309679
    vertex 68.13199346856804 43.92652240137777 -26.75868013126636
  endloop
endfacet
facet normal -1.0 5.551115123125784e-17 5.273559366969494e-16
  outer loop
    vertex 68.13199346856804 44.07598525015854 -28.3500170309679
    vertex 68.13199346856804 44.194020672486836 -25.18288288971811
    vertex 68.13199346856804 44.632223572683785 -29.848446608916653
  endloop
endfacet
facet normal -1.0 5.551115123125784e-17 5.273559366969494e-16
  outer loop
    vertex 68.13199346856804 44.632223572683785 -29.848446608916653
    vertex 68.13199346856804 44.194020672486836 -25.18288288971811
    vertex 68.13199346856804 44.86025049837147 -23.730013284206617
  endloop
endfacet
facet normal -1.0 5.551115123125784e-17 5.273559366969494e-16
  outer loop
    vertex 68.13199346856804 44.632223572683785 -29.848446608916653
    vertex 68.13199346856804 44.86025049837147 -23.730013284206617
    vertex 68.13199346856804 45.05422226965964 -27.290975962510537
  endloop
endfacet
facet normal -1.0 5.551115123125784e-17 5.273559366969494e-16
  outer loop
    vertex 68.13199346856804 44.632223572683785 -29.848446608916653
    vertex 68.13199346856804 45.05422226965964 -27.290975962510537
    vertex 68.13199346856804 45.557330646500695 -31.15185336564738
  endloop
endfacet
facet normal -1.0 5.551115123125784e-17 5.273559366969494e-16
  outer loop
    vertex 68.13199346856804 45.557330646500695 -31.15185336564738
    vertex 68.13199346856804 45.05422226965964 -27.290975962510537
    vertex 68.13199346856804 45.30302797598946 -28.572305118521715
  endloop
endfacet
facet normal -1.0 5.551115123125784e-17 5.273559366969494e-16
  outer loop
    vertex 68.13199346856804 45.557330646500695 -31.15185336564738
    vertex 68.13199346856804 45.30302797598946 -28.572305118521715
    vertex 68.13199346856804 45.87498822208235 -29.745578386961743
  endloop
endfacet
facet normal -1.0 5.551115123125784e-17 5.273559366969494e-16
  outer loop
    vertex 68.13199346856804 45.557330646500695 -31.15185336564738
    vertex 68.13199346856804 45.87498822208235 -29.745578386961743
    vertex 68.13199346856804 46.78826195334038 -32.171412284670375
  endloop
endfacet
facet normal -1.0 5.551115123125784e-17 5.273559366969494e-16
  outer loop
    vertex 68.13199346856804 46.78826195334038 -32.171412284670375
    vertex 68.13199346856804 45.87498822208235 -29.745578386961743
    vertex 68.13199346856804 46.731124862376085 -30.73083913351218
  endloop
endfacet
facet normal -1.0 5.551115123125784e-17 5.273559366969494e-16
  outer loop
    vertex 68.13199346856804 46.78826195334038 -32.171412284670375
    vertex 68.13199346856804 46.731124862376085 -30.73083913351218
    vertex 68.13199346856804 47.81309359966735 -31.460943466516
  endloop
endfacet
facet normal -1.0 5.551115123125784e-17 5.273559366969494e-16
  outer loop
    vertex 68.13199346856804 46.78826195334038 -32.171412284670375
    vertex 68.13199346856804 47.81309359966735 -31.460943466516
    vertex 68.13199346856804 48.24113155885188 -32.83764211055502
  endloop
endfacet
facet normal -1.0 5.551115123125784e-17 5.273559366969494e-16
  outer loop
    vertex 68.13199346856804 48.24113155885188 -32.83764211055502
    vertex 68.13199346856804 47.81309359966735 -31.460943466516
    vertex 68.13199346856804 49.0471600525476 -31.88613598223344
  endloop
endfacet
facet normal -1.0 5.551115123125784e-17 5.273559366969494e-16
  outer loop
    vertex 68.13199346856804 48.24113155885188 -32.83764211055502
    vertex 68.13199346856804 49.0471600525476 -31.88613598223344
    vertex 68.13199346856804 49.81692880040013 -33.10514038166408
  endloop
endfacet
facet normal -1.0 5.551115123125784e-17 5.273559366969494e-16
  outer loop
    vertex 68.13199346856804 49.81692880040013 -33.10514038166408
    vertex 68.13199346856804 49.0471600525476 -31.88613598223344
    vertex 68.13199346856804 50.34922463164431 -31.977440513382206
  endloop
endfacet
facet normal -1.0 5.551115123125784e-17 5.273559366969494e-16
  outer loop
    vertex 68.13199346856804 49.81692880040013 -33.10514038166408
    vertex 68.13199346856804 50.34922463164431 -31.977440513382206
    vertex 68.13199346856804 51.408265700101666 -32.95567753288331
  endloop
endfacet
facet normal -1.0 5.551115123125784e-17 5.273559366969494e-16
  outer loop
    vertex 68.13199346856804 51.408265700101666 -32.95567753288331
    vertex 68.13199346856804 50.34922463164431 -31.977440513382206
    vertex 68.13199346856804 51.63055378765548 -31.728634807052394
  endloop
endfacet
facet normal -1.0 5.551115123125784e-17 5.273559366969494e-16
  outer loop
    vertex 68.13199346856804 51.408265700101666 -32.95567753288331
    vertex 68.13199346856804 51.63055378765548 -31.728634807052394
    vertex 68.13199346856804 52.90669527805043 -32.39943921035806
  endloop
endfacet
facet normal -1.0 5.551115123125784e-17 5.273559366969494e-16
  outer loop
    vertex 68.13199346856804 52.90669527805043 -32.39943921035806
    vertex 68.13199346856804 51.63055378765548 -31.728634807052394
    vertex 68.13199346856804 52.80382705609552 -31.156674560959495
  endloop
endfacet
facet normal -1.0 5.551115123125784e-17 5.273559366969494e-16
  outer loop
    vertex 68.13199346856804 52.90669527805043 -32.39943921035806
    vertex 68.13199346856804 52.80382705609552 -31.156674560959495
    vertex 68.13199346856804 53.78908780264596 -30.30053792066576
  endloop
endfacet
facet normal -1.0 5.551115123125784e-17 5.273559366969494e-16
  outer loop
    vertex 68.13199346856804 52.90669527805043 -32.39943921035806
    vertex 68.13199346856804 53.78908780264596 -30.30053792066576
    vertex 68.13199346856804 54.21010203478116 -31.474332136541147
  endloop
endfacet
facet normal -1.0 5.551115123125784e-17 5.273559366969494e-16
  outer loop
    vertex 68.13199346856804 54.21010203478116 -31.474332136541147
    vertex 68.13199346856804 53.78908780264596 -30.30053792066576
    vertex 68.13199346856804 54.519192135649774 -29.2185691833745
  endloop
endfacet
facet normal -1.0 5.551115123125784e-17 5.273559366969494e-16
  outer loop
    vertex 68.13199346856804 54.21010203478116 -31.474332136541147
    vertex 68.13199346856804 54.519192135649774 -29.2185691833745
    vertex 68.13199346856804 55.22966095380415 -30.24340082970146
  endloop
endfacet
facet normal -1.0 5.551115123125784e-17 5.273559366969494e-16
  outer loop
    vertex 68.13199346856804 55.22966095380415 -30.24340082970146
    vertex 68.13199346856804 54.519192135649774 -29.2185691833745
    vertex 68.13199346856804 54.94438465136721 -27.98450273049424
  endloop
endfacet
facet normal -1.0 5.551115123125784e-17 5.273559366969494e-16
  outer loop
    vertex 68.13199346856804 55.22966095380415 -30.24340082970146
    vertex 68.13199346856804 54.94438465136721 -27.98450273049424
    vertex 68.13199346856804 55.03568918251597 -26.68243815139753
  endloop
endfacet
facet normal -3.353007898172625e-17 0.9858958507079489 -0.1673600058462286
  outer loop
    vertex 65.63199346856803 43.92652240137777 -26.758680131266352
    vertex 68.13199346856804 44.194020672486836 -25.18288288971811
    vertex 68.13199346856804 43.92652240137777 -26.75868013126636
  endloop
endfacet
facet normal -3.353007898172625e-17 0.9858958507079489 -0.1673600058462286
  outer loop
    vertex 68.13199346856804 44.194020672486836 -25.18288288971811
    vertex 65.63199346856803 43.92652240137777 -26.758680131266352
    vertex 65.63199346856804 44.194020672486836 -25.18288288971811
  endloop
endfacet
facet normal 3.6165766069237993e-16 -0.6559117566613711 0.7548375768822023
  outer loop
    vertex 72.63199346856803 52.80382705609552 -31.1566745609595
    vertex 68.13199346856804 53.78908780264596 -30.30053792066576
    vertex 68.13199346856804 52.80382705609552 -31.156674560959495
  endloop
endfacet
facet normal 3.6165766069237993e-16 -0.6559117566613711 0.7548375768822023
  outer loop
    vertex 68.13199346856804 53.78908780264596 -30.30053792066576
    vertex 72.63199346856803 52.80382705609552 -31.1566745609595
    vertex 72.63199346856803 53.78908780264596 -30.300537920665768
  endloop
endfacet
facet normal 0.00030948984515371235 0.9244258215520578 0.38136177661616627
  outer loop
    vertex 73.07736020597736 56.79536292170299 -25.176723158056003
    vertex 73.13199346856804 56.80643651011129 -25.174973741236396
    vertex 65.63199346856804 56.80643651011129 -25.174973741236393
  endloop
endfacet
facet normal 0.00030948984515371235 0.9244258215520578 0.38136177661616627
  outer loop
    vertex 73.13131094632871 56.744554270285455 -25.0308616184871
    vertex 65.63199346856804 56.80643651011129 -25.174973741236393
    vertex 73.13199346856804 56.80643651011129 -25.174973741236396
  endloop
endfacet
facet normal 0.00030948984515371235 0.9244258215520578 0.38136177661616627
  outer loop
    vertex 65.63199346856804 56.10713355257888 -23.486707056954035
    vertex 65.63199346856804 56.80643651011129 -25.174973741236393
    vertex 73.13131094632871 56.744554270285455 -25.0308616184871
  endloop
endfacet
facet normal 0.00030948984515371235 0.9244258215520578 0.38136177661616627
  outer loop
    vertex 73.13119944897218 56.733630441704506 -25.00515739405916
    vertex 65.63199346856804 56.10713355257888 -23.486707056954035
    vertex 73.13131094632871 56.744554270285455 -25.0308616184871
  endloop
endfacet
facet normal 0.00030948984515371235 0.9244258215520578 0.38136177661616627
  outer loop
    vertex 73.13199346856804 56.10713355257888 -23.486707056954042
    vertex 65.63199346856804 56.10713355257888 -23.486707056954035
    vertex 73.13119944897218 56.733630441704506 -25.00515739405916
  endloop
endfacet
facet normal 0.0002730985364596392 0.7939083394204596 0.6080373952446
  outer loop
    vertex 65.63199346856804 56.10713355257888 -23.486707056954035
    vertex 73.13046354754107 56.00619280518057 -23.36281647481888
    vertex 73.13199346856804 56.10713355257888 -23.486707056954042
  endloop
endfacet
facet normal 0.0002730985364596392 0.7939083394204596 0.6080373952446
  outer loop
    vertex 73.13046354754107 56.00619280518057 -23.36281647481888
    vertex 65.63199346856804 56.10713355257888 -23.486707056954035
    vertex 65.63199346856804 54.994703194393644 -22.036959588648205
  endloop
endfacet
facet normal 0.0002730985364596392 0.7939083394204596 0.6080373952446
  outer loop
    vertex 73.13046354754107 56.00619280518057 -23.36281647481888
    vertex 65.63199346856804 54.994703194393644 -22.036959588648205
    vertex 73.13034077869744 55.98961568160984 -23.341577419886374
  endloop
endfacet
facet normal 0.0002730985364596392 0.7939083394204596 0.6080373952446
  outer loop
    vertex 73.13034077869744 55.98961568160984 -23.341577419886374
    vertex 65.63199346856804 54.994703194393644 -22.036959588648205
    vertex 73.13199346856804 54.994703194393644 -22.036959588648205
  endloop
endfacet
facet normal 0.00027499845752612705 0.6094911172479172 0.7927928495967493
  outer loop
    vertex 73.13199346856804 54.994703194393644 -22.036959588648205
    vertex 65.63199346856804 54.994703194393644 -22.036959588648205
    vertex 73.12980896741212 54.8604128270003 -21.942586599736103
  endloop
endfacet
facet normal 0.00027499845752612705 0.6094911172479172 0.7927928495967493
  outer loop
    vertex 73.13199346856804 53.544955726087814 -20.924529230462973
    vertex 65.63199346856804 54.994703194393644 -22.036959588648205
    vertex 65.63199346856804 53.544955726087814 -20.92452923046297
  endloop
endfacet
facet normal 0.00027499845752612705 0.6094911172479172 0.7927928495967493
  outer loop
    vertex 65.63199346856804 54.994703194393644 -22.036959588648205
    vertex 73.13199346856804 53.544955726087814 -20.924529230462973
    vertex 73.12980896741212 54.8604128270003 -21.942586599736103
  endloop
endfacet
facet normal -0.0003729692118894992 0.13141450271725347 -0.9913274380191158
  outer loop
    vertex 73.07736020597736 51.85709311146588 -33.75074555109996
    vertex 65.63199346856803 50.044955726087814 -33.98670705695404
    vertex 65.63199346856803 51.856689041805446 -33.748187840977515
  endloop
endfacet
facet normal -0.0003729692118894992 0.13141450271725347 -0.9913274380191158
  outer loop
    vertex 65.63199346856803 50.044955726087814 -33.98670705695404
    vertex 73.07736020597736 51.85709311146588 -33.75074555109996
    vertex 73.07736020597736 50.04471538587402 -33.98898511640066
  endloop
endfacet
facet normal -0.0003729692118894992 0.13141450271725347 -0.9913274380191158
  outer loop
    vertex 73.07736020597736 50.04471538587402 -33.98898511640066
    vertex 73.07736020597736 51.85709311146588 -33.75074555109996
    vertex 73.13199346856803 51.856689041805446 -33.74818784097752
  endloop
endfacet
facet normal -0.0003729692118894992 0.13141450271725347 -0.9913274380191158
  outer loop
    vertex 73.07736020597736 50.04471538587402 -33.98898511640066
    vertex 73.13199346856803 51.856689041805446 -33.74818784097752
    vertex 73.13199346856803 50.044955726087814 -33.986707056954046
  endloop
endfacet
facet normal -0.0003729692118894992 0.13141450271725347 -0.9913274380191158
  outer loop
    vertex 73.13199346856803 50.044955726087814 -33.986707056954046
    vertex 73.13199346856803 51.856689041805446 -33.74818784097752
    vertex 73.13634043428117 50.19310852103254 -33.977073251647
  endloop
endfacet
facet normal -0.00010014415955640964 0.9245902772153087 -0.38096300246883014
  outer loop
    vertex 65.63199346856803 56.80643651011128 -28.79844037267169
    vertex 73.07736020597736 56.10576254197985 -30.485710134793596
    vertex 65.63199346856803 56.10713355257888 -30.48670705695404
  endloop
endfacet
facet normal -0.00010014415955640964 0.9245902772153087 -0.38096300246883014
  outer loop
    vertex 73.07736020597736 56.10576254197985 -30.485710134793596
    vertex 65.63199346856803 56.80643651011128 -28.79844037267169
    vertex 73.13434010560314 56.173854537888495 -30.343451678878864
  endloop
endfacet
facet normal -0.00010014415955640964 0.9245902772153087 -0.38096300246883014
  outer loop
    vertex 73.13434010560314 56.173854537888495 -30.343451678878864
    vertex 65.63199346856803 56.80643651011128 -28.79844037267169
    vertex 73.1342859497887 56.18537597413757 -30.31445757472364
  endloop
endfacet
facet normal -0.00010014415955640964 0.9245902772153087 -0.38096300246883014
  outer loop
    vertex 73.1342859497887 56.18537597413757 -30.31445757472364
    vertex 65.63199346856803 56.80643651011128 -28.79844037267169
    vertex 73.13199346856804 56.80643651011128 -28.798440372671696
  endloop
endfacet
facet normal -0.00010014415955640964 0.9245902772153087 -0.38096300246883014
  outer loop
    vertex 73.13199346856804 56.80643651011128 -28.798440372671696
    vertex 65.63199346856803 56.80643651011128 -28.79844037267169
    vertex 73.07736020597736 56.80221262522927 -28.796817067538274
  endloop
endfacet
facet normal -0.00010014415955640964 0.9245902772153087 -0.38096300246883014
  outer loop
    vertex 73.13434010560314 56.173854537888495 -30.343451678878864
    vertex 73.13199346856804 56.10713355257888 -30.486707056954046
    vertex 73.07736020597736 56.10576254197985 -30.485710134793596
  endloop
endfacet
facet normal -0.0001499849257319064 -0.6081420989214711 -0.7938281709689508
  outer loop
    vertex 73.07736020597736 46.545465633809776 -33.048183636227336
    vertex 65.63199346856803 45.09520825778198 -31.93645452525987
    vertex 65.63199346856803 46.54495572608781 -33.048884883445105
  endloop
endfacet
facet normal -0.0001499849257319064 -0.6081420989214711 -0.7938281709689508
  outer loop
    vertex 65.63199346856803 45.09520825778198 -31.93645452525987
    vertex 73.07736020597736 46.545465633809776 -33.048183636227336
    vertex 73.07736020597736 45.0979375729553 -31.934246147412388
  endloop
endfacet
facet normal -0.0001499849257319064 -0.6081420989214711 -0.7938281709689508
  outer loop
    vertex 73.07736020597736 45.0979375729553 -31.934246147412388
    vertex 73.07736020597736 46.545465633809776 -33.048183636227336
    vertex 73.13199346856803 46.54495572608781 -33.04888488344511
  endloop
endfacet
facet normal -0.0001499849257319064 -0.6081420989214711 -0.7938281709689508
  outer loop
    vertex 73.07736020597736 45.0979375729553 -31.934246147412388
    vertex 73.13199346856803 46.54495572608781 -33.04888488344511
    vertex 73.13199346856803 45.09520825778198 -31.936454525259872
  endloop
endfacet
facet normal -0.0001499849257319064 -0.6081420989214711 -0.7938281709689508
  outer loop
    vertex 73.13199346856803 45.09520825778198 -31.936454525259872
    vertex 73.13199346856803 46.54495572608781 -33.04888488344511
    vertex 73.13530630883429 45.24727847347746 -32.06608392627808
  endloop
endfacet
facet normal -0.00043220147469992 0.6101932237807989 -0.7922525120527427
  outer loop
    vertex 73.07736020597736 54.9950341839851 -31.936863592446986
    vertex 65.63199346856803 53.54495572608781 -33.04888488344511
    vertex 65.63199346856803 54.994703194393644 -31.93645452525987
  endloop
endfacet
facet normal -0.00043220147469992 0.6101932237807989 -0.7922525120527427
  outer loop
    vertex 65.63199346856803 53.54495572608781 -33.04888488344511
    vertex 73.07736020597736 54.9950341839851 -31.936863592446986
    vertex 73.07736020597736 53.54576343842407 -33.05070095830708
  endloop
endfacet
facet normal -0.00043220147469992 0.6101932237807989 -0.7922525120527427
  outer loop
    vertex 73.07736020597736 53.54576343842407 -33.05070095830708
    vertex 73.07736020597736 54.9950341839851 -31.936863592446986
    vertex 73.13199346856803 54.994703194393644 -31.936454525259872
  endloop
endfacet
facet normal -0.00043220147469992 0.6101932237807989 -0.7922525120527427
  outer loop
    vertex 73.07736020597736 53.54576343842407 -33.05070095830708
    vertex 73.13199346856803 54.994703194393644 -31.936454525259872
    vertex 73.13199346856803 53.54495572608781 -33.04888488344511
  endloop
endfacet
facet normal -0.00043220147469992 0.6101932237807989 -0.7922525120527427
  outer loop
    vertex 73.13199346856803 53.54495572608781 -33.04888488344511
    vertex 73.13199346856803 54.994703194393644 -31.936454525259872
    vertex 73.13584791387092 53.684399172589124 -32.956497451785516
  endloop
endfacet
facet normal -0.00043220147469992 0.6101932237807989 -0.7922525120527427
  outer loop
    vertex 73.13199346856803 53.54495572608781 -33.04888488344511
    vertex 73.13584791387092 53.684399172589124 -32.956497451785516
    vertex 73.13559921522692 53.6572442430275 -32.97277399713356
  endloop
endfacet
facet normal -0.00022128144305629875 -0.3821394073686743 -0.9241046609396804
  outer loop
    vertex 73.07736020597736 48.232823580748544 -33.749225606690565
    vertex 65.63199346856803 46.54495572608781 -33.048884883445105
    vertex 65.63199346856803 48.23322241037016 -33.748187840977515
  endloop
endfacet
facet normal -0.00022128144305629875 -0.3821394073686743 -0.9241046609396804
  outer loop
    vertex 65.63199346856803 46.54495572608781 -33.048884883445105
    vertex 73.07736020597736 48.232823580748544 -33.749225606690565
    vertex 73.07736020597736 46.545465633809776 -33.048183636227336
  endloop
endfacet
facet normal -0.00022128144305629875 -0.3821394073686743 -0.9241046609396804
  outer loop
    vertex 73.07736020597736 46.545465633809776 -33.048183636227336
    vertex 73.07736020597736 48.232823580748544 -33.749225606690565
    vertex 73.13199346856803 48.23322241037016 -33.748187840977515
  endloop
endfacet
facet normal -0.00022128144305629875 -0.3821394073686743 -0.9241046609396804
  outer loop
    vertex 73.07736020597736 46.545465633809776 -33.048183636227336
    vertex 73.13199346856803 48.23322241037016 -33.748187840977515
    vertex 73.13199346856803 46.54495572608781 -33.04888488344511
  endloop
endfacet
facet normal -0.00022128144305629875 -0.3821394073686743 -0.9241046609396804
  outer loop
    vertex 73.13199346856803 46.54495572608781 -33.04888488344511
    vertex 73.13199346856803 48.23322241037016 -33.748187840977515
    vertex 73.13572103194913 46.69177170138147 -33.11874802139065
  endloop
endfacet
facet normal -0.0003555558767770857 0.7946591984309755 -0.6070557074347114
  outer loop
    vertex 65.63199346856803 54.994703194393644 -31.93645452525987
    vertex 73.13199346856803 54.994703194393644 -31.936454525259872
    vertex 73.07736020597736 54.9950341839851 -31.936863592446986
  endloop
endfacet
facet normal -0.0003555558767770857 0.7946591984309755 -0.6070557074347114
  outer loop
    vertex 73.13199346856803 54.994703194393644 -31.936454525259872
    vertex 65.63199346856803 54.994703194393644 -31.93645452525987
    vertex 73.13475252752752 55.07918764142698 -31.836241107092192
  endloop
endfacet
facet normal -0.0003555558767770857 0.7946591984309755 -0.6070557074347114
  outer loop
    vertex 73.13475252752752 55.07918764142698 -31.836241107092192
    vertex 65.63199346856803 54.994703194393644 -31.93645452525987
    vertex 65.63199346856803 56.10713355257888 -30.48670705695404
  endloop
endfacet
facet normal -0.0003555558767770857 0.7946591984309755 -0.6070557074347114
  outer loop
    vertex 73.13475252752752 55.07918764142698 -31.836241107092192
    vertex 65.63199346856803 56.10713355257888 -30.48670705695404
    vertex 73.13519936428443 55.100605066694555 -31.8139724968798
  endloop
endfacet
facet normal -0.0003555558767770857 0.7946591984309755 -0.6070557074347114
  outer loop
    vertex 73.13519936428443 55.100605066694555 -31.8139724968798
    vertex 65.63199346856803 56.10713355257888 -30.48670705695404
    vertex 73.13517841760643 55.11971367072116 -31.78824035915735
  endloop
endfacet
facet normal -0.0003555558767770857 0.7946591984309755 -0.6070557074347114
  outer loop
    vertex 73.13517841760643 55.11971367072116 -31.78824035915735
    vertex 65.63199346856803 56.10713355257888 -30.48670705695404
    vertex 73.13199346856804 56.10713355257888 -30.486707056954046
  endloop
endfacet
facet normal -0.0003555558767770857 0.7946591984309755 -0.6070557074347114
  outer loop
    vertex 73.13199346856804 56.10713355257888 -30.486707056954046
    vertex 65.63199346856803 56.10713355257888 -30.48670705695404
    vertex 73.07736020597736 56.10576254197985 -30.485710134793596
  endloop
endfacet
facet normal -0.0003294677543558437 -0.12977775667052335 -0.9915430526833241
  outer loop
    vertex 73.07736020597736 50.04471538587402 -33.98898511640066
    vertex 65.63199346856803 48.23322241037016 -33.748187840977515
    vertex 65.63199346856803 50.044955726087814 -33.98670705695404
  endloop
endfacet
facet normal -0.0003294677543558437 -0.12977775667052335 -0.9915430526833241
  outer loop
    vertex 65.63199346856803 48.23322241037016 -33.748187840977515
    vertex 73.07736020597736 50.04471538587402 -33.98898511640066
    vertex 73.07736020597736 48.232823580748544 -33.749225606690565
  endloop
endfacet
facet normal -0.0003294677543558437 -0.12977775667052335 -0.9915430526833241
  outer loop
    vertex 73.07736020597736 48.232823580748544 -33.749225606690565
    vertex 73.07736020597736 50.04471538587402 -33.98898511640066
    vertex 73.13199346856803 50.044955726087814 -33.986707056954046
  endloop
endfacet
facet normal -0.0003294677543558437 -0.12977775667052335 -0.9915430526833241
  outer loop
    vertex 73.07736020597736 48.232823580748544 -33.749225606690565
    vertex 73.13199346856803 50.044955726087814 -33.986707056954046
    vertex 73.13199346856803 48.23322241037016 -33.748187840977515
  endloop
endfacet
facet normal -0.0003294677543558437 -0.12977775667052335 -0.9915430526833241
  outer loop
    vertex 73.13199346856803 48.23322241037016 -33.748187840977515
    vertex 73.13199346856803 50.044955726087814 -33.986707056954046
    vertex 73.13619772849096 48.38601445302729 -33.77785574475408
  endloop
endfacet
facet normal 0.00020751707325338141 -0.9911331927406107 -0.13287193527779903
  outer loop
    vertex 73.13248418022707 43.074370543471126 -27.221230568106822
    vertex 73.07736020597736 43.29339175265289 -28.79687370479486
    vertex 73.13199346856804 43.28347494206433 -28.79844037267168
  endloop
endfacet
facet normal 0.00020751707325338141 -0.9911331927406107 -0.13287193527779903
  outer loop
    vertex 73.07736020597736 43.29339175265289 -28.79687370479486
    vertex 65.63199346856803 43.044955726087814 -26.986707056954035
    vertex 65.63199346856803 43.28347494206433 -28.798440372671678
  endloop
endfacet
facet normal 0.00020751707325338141 -0.9911331927406107 -0.13287193527779903
  outer loop
    vertex 65.63199346856803 43.044955726087814 -26.986707056954035
    vertex 73.07736020597736 43.29339175265289 -28.79687370479486
    vertex 73.13248418022707 43.074370543471126 -27.221230568106822
  endloop
endfacet
facet normal 0.00020751707325338141 -0.9911331927406107 -0.13287193527779903
  outer loop
    vertex 65.63199346856803 43.044955726087814 -26.986707056954035
    vertex 73.13248418022707 43.074370543471126 -27.221230568106822
    vertex 73.1325707334929 43.070222478332035 -27.19218253040042
  endloop
endfacet
facet normal 0.00020751707325338141 -0.9911331927406107 -0.13287193527779903
  outer loop
    vertex 65.63199346856803 43.044955726087814 -26.986707056954035
    vertex 73.1325707334929 43.070222478332035 -27.19218253040042
    vertex 73.13199346856804 43.044955726087814 -26.98670705695404
  endloop
endfacet
facet normal 0.0001758556297397883 -0.9235275357448804 -0.38353208444116665
  outer loop
    vertex 73.13352551070513 43.36985910814137 -29.01883200186907
    vertex 73.07736020597736 43.988844458231966 -30.484008911436483
    vertex 73.13199346856803 43.98277789959674 -30.48670705695404
  endloop
endfacet
facet normal 0.0001758556297397883 -0.9235275357448804 -0.38353208444116665
  outer loop
    vertex 73.07736020597736 43.988844458231966 -30.484008911436483
    vertex 65.63199346856803 43.28347494206433 -28.798440372671678
    vertex 65.63199346856803 43.98277789959674 -30.486707056954035
  endloop
endfacet
facet normal 0.0001758556297397883 -0.9235275357448804 -0.38353208444116665
  outer loop
    vertex 65.63199346856803 43.28347494206433 -28.798440372671678
    vertex 73.07736020597736 43.988844458231966 -30.484008911436483
    vertex 73.13352551070513 43.36985910814137 -29.01883200186907
  endloop
endfacet
facet normal 0.0001758556297397883 -0.9235275357448804 -0.38353208444116665
  outer loop
    vertex 65.63199346856803 43.28347494206433 -28.798440372671678
    vertex 73.13352551070513 43.36985910814137 -29.01883200186907
    vertex 73.13357449339921 43.35795005177632 -28.990872924653658
  endloop
endfacet
facet normal 0.0001758556297397883 -0.9235275357448804 -0.38353208444116665
  outer loop
    vertex 65.63199346856803 43.28347494206433 -28.798440372671678
    vertex 73.13357449339921 43.35795005177632 -28.990872924653658
    vertex 73.13199346856804 43.28347494206433 -28.79844037267168
  endloop
endfacet
facet normal 0.0001758556297397883 -0.9235275357448804 -0.38353208444116665
  outer loop
    vertex 65.63199346856803 43.28347494206433 -28.798440372671678
    vertex 73.13199346856804 43.28347494206433 -28.79844037267168
    vertex 73.07736020597736 43.29339175265289 -28.79687370479486
  endloop
endfacet
facet normal 0.00024437695131850664 -0.9235877504301144 0.3833870205619205
  outer loop
    vertex 73.1305394919006 43.898589094400805 -23.70138540459289
    vertex 65.63199346856804 43.28347494206433 -25.174973741236386
    vertex 73.13199346856804 43.28347494206433 -25.174973741236393
  endloop
endfacet
facet normal 0.00024437695131850664 -0.9235877504301144 0.3833870205619205
  outer loop
    vertex 65.63199346856804 43.28347494206433 -25.174973741236386
    vertex 73.1305394919006 43.898589094400805 -23.70138540459289
    vertex 65.63199346856804 43.98277789959674 -23.486707056954035
  endloop
endfacet
facet normal 0.00024437695131850664 -0.9235877504301144 0.3833870205619205
  outer loop
    vertex 65.63199346856804 43.98277789959674 -23.486707056954035
    vertex 73.1305394919006 43.898589094400805 -23.70138540459289
    vertex 73.13072063249406 43.908689324681795 -23.676078886474308
  endloop
endfacet
facet normal 0.00024437695131850664 -0.9235877504301144 0.3833870205619205
  outer loop
    vertex 65.63199346856804 43.98277789959674 -23.486707056954035
    vertex 73.13072063249406 43.908689324681795 -23.676078886474308
    vertex 73.13199346856804 43.98277789959674 -23.486707056954042
  endloop
endfacet
facet normal -8.824969958446604e-05 -0.7926507638993546 -0.6096759456479811
  outer loop
    vertex 73.13449163305022 44.11997852465413 -30.67773706426754
    vertex 73.07736020597736 45.0979375729553 -31.934246147412388
    vertex 73.13199346856803 45.09520825778198 -31.936454525259872
  endloop
endfacet
facet normal -8.824969958446604e-05 -0.7926507638993546 -0.6096759456479811
  outer loop
    vertex 73.07736020597736 45.0979375729553 -31.934246147412388
    vertex 65.63199346856803 43.98277789959674 -30.486707056954035
    vertex 65.63199346856803 45.09520825778198 -31.93645452525987
  endloop
endfacet
facet normal -8.824969958446604e-05 -0.7926507638993546 -0.6096759456479811
  outer loop
    vertex 65.63199346856803 43.98277789959674 -30.486707056954035
    vertex 73.07736020597736 45.0979375729553 -31.934246147412388
    vertex 73.13449163305022 44.11997852465413 -30.67773706426754
  endloop
endfacet
facet normal -8.824969958446604e-05 -0.7926507638993546 -0.6096759456479811
  outer loop
    vertex 65.63199346856803 43.98277789959674 -30.486707056954035
    vertex 73.13449163305022 44.11997852465413 -30.67773706426754
    vertex 73.13451250976576 44.100678656234244 -30.653074369234556
  endloop
endfacet
facet normal -8.824969958446604e-05 -0.7926507638993546 -0.6096759456479811
  outer loop
    vertex 65.63199346856803 43.98277789959674 -30.486707056954035
    vertex 73.13451250976576 44.100678656234244 -30.653074369234556
    vertex 73.13199346856803 43.98277789959674 -30.48670705695404
  endloop
endfacet
facet normal -8.824969958446604e-05 -0.7926507638993546 -0.6096759456479811
  outer loop
    vertex 65.63199346856803 43.98277789959674 -30.486707056954035
    vertex 73.13199346856803 43.98277789959674 -30.48670705695404
    vertex 73.07736020597736 43.988844458231966 -30.484008911436483
  endloop
endfacet
facet normal -5.02497815258291e-16 -0.41682597458553095 -0.9089863073285662
  outer loop
    vertex 68.13199346856804 53.301649498835225 -21.802001829237696
    vertex 65.63199346856804 51.84877989332374 -21.13577200335307
    vertex 65.63199346856804 53.30164949883524 -21.802001829237696
  endloop
endfacet
facet normal -5.02497815258291e-16 -0.41682597458553095 -0.9089863073285662
  outer loop
    vertex 65.63199346856804 51.84877989332374 -21.13577200335307
    vertex 68.13199346856804 53.301649498835225 -21.802001829237696
    vertex 68.13199346856804 51.84877989332374 -21.13577200335307
  endloop
endfacet
facet normal 0.00041496103820312 -0.6076488702353936 0.7942056901766611
  outer loop
    vertex 73.13199346856804 46.544955726087814 -20.924529230462973
    vertex 65.63199346856804 46.544955726087814 -20.92452923046297
    vertex 73.12761017750216 46.41590042178491 -21.036647256206113
  endloop
endfacet
facet normal 0.00041496103820312 -0.6076488702353936 0.7942056901766611
  outer loop
    vertex 73.13199346856804 45.09520825778198 -22.036959588648205
    vertex 65.63199346856804 46.544955726087814 -20.92452923046297
    vertex 65.63199346856804 45.09520825778198 -22.036959588648205
  endloop
endfacet
facet normal 0.00041496103820312 -0.6076488702353936 0.7942056901766611
  outer loop
    vertex 65.63199346856804 46.544955726087814 -20.92452923046297
    vertex 73.13199346856804 45.09520825778198 -22.036959588648205
    vertex 73.12761017750216 46.41590042178491 -21.036647256206113
  endloop
endfacet
facet normal -0.0003484836057815544 0.3836072028331318 -0.9234962872116579
  outer loop
    vertex 73.07736020597736 53.54576343842407 -33.05070095830708
    vertex 65.63199346856803 51.856689041805446 -33.748187840977515
    vertex 65.63199346856803 53.54495572608781 -33.04888488344511
  endloop
endfacet
facet normal -0.0003484836057815544 0.3836072028331318 -0.9234962872116579
  outer loop
    vertex 65.63199346856803 51.856689041805446 -33.748187840977515
    vertex 73.07736020597736 53.54576343842407 -33.05070095830708
    vertex 73.07736020597736 51.85709311146588 -33.75074555109996
  endloop
endfacet
facet normal -0.0003484836057815544 0.3836072028331318 -0.9234962872116579
  outer loop
    vertex 73.07736020597736 51.85709311146588 -33.75074555109996
    vertex 73.07736020597736 53.54576343842407 -33.05070095830708
    vertex 73.13199346856803 53.54495572608781 -33.04888488344511
  endloop
endfacet
facet normal -0.0003484836057815544 0.3836072028331318 -0.9234962872116579
  outer loop
    vertex 73.07736020597736 51.85709311146588 -33.75074555109996
    vertex 73.13199346856803 53.54495572608781 -33.04888488344511
    vertex 73.13199346856803 51.856689041805446 -33.74818784097752
  endloop
endfacet
facet normal -0.0003484836057815544 0.3836072028331318 -0.9234962872116579
  outer loop
    vertex 73.13199346856803 51.856689041805446 -33.74818784097752
    vertex 73.13199346856803 53.54495572608781 -33.04888488344511
    vertex 73.13613840857978 51.99079012855667 -33.702676532884325
  endloop
endfacet
facet normal -5.198542613068159e-16 0.09351127071600665 -0.9956182211315127
  outer loop
    vertex 68.13199346856804 50.27298265177549 -20.868273732243992
    vertex 65.63199346856804 48.68164575207395 -21.017736581024764
    vertex 65.63199346856804 50.27298265177549 -20.868273732243992
  endloop
endfacet
facet normal -5.198542613068159e-16 0.09351127071600665 -0.9956182211315127
  outer loop
    vertex 65.63199346856804 48.68164575207395 -21.017736581024764
    vertex 68.13199346856804 50.27298265177549 -20.868273732243992
    vertex 68.13199346856804 48.68164575207395 -21.017736581024764
  endloop
endfacet
facet normal -4.750729373750385e-16 0.3480099087136285 -0.9374908551218684
  outer loop
    vertex 68.13199346856804 48.68164575207395 -21.017736581024764
    vertex 65.63199346856804 47.183216174125185 -21.573974903550017
    vertex 65.63199346856804 48.68164575207395 -21.017736581024764
  endloop
endfacet
facet normal -4.750729373750385e-16 0.3480099087136285 -0.9374908551218684
  outer loop
    vertex 65.63199346856804 47.183216174125185 -21.573974903550017
    vertex 68.13199346856804 48.68164575207395 -21.017736581024764
    vertex 68.13199346856804 47.183216174125185 -21.573974903550017
  endloop
endfacet
facet normal -3.9791617785630206e-16 0.5787922465459817 -0.8154750366125597
  outer loop
    vertex 68.13199346856804 47.183216174125185 -21.573974903550017
    vertex 65.63199346856804 45.87980941739447 -22.49908197736693
    vertex 65.63199346856804 47.183216174125185 -21.573974903550017
  endloop
endfacet
facet normal -3.9791617785630206e-16 0.5787922465459817 -0.8154750366125597
  outer loop
    vertex 65.63199346856804 45.87980941739447 -22.49908197736693
    vertex 68.13199346856804 47.183216174125185 -21.573974903550017
    vertex 68.13199346856804 45.87980941739447 -22.49908197736693
  endloop
endfacet
facet normal -2.936420884042339e-16 0.7701308492756398 -0.6378859419943208
  outer loop
    vertex 65.63199346856804 44.86025049837147 -23.730013284206613
    vertex 68.13199346856804 45.87980941739447 -22.49908197736693
    vertex 68.13199346856804 44.86025049837147 -23.730013284206617
  endloop
endfacet
facet normal -2.936420884042339e-16 0.7701308492756398 -0.6378859419943208
  outer loop
    vertex 68.13199346856804 45.87980941739447 -22.49908197736693
    vertex 65.63199346856804 44.86025049837147 -23.730013284206613
    vertex 65.63199346856804 45.87980941739447 -22.49908197736693
  endloop
endfacet
facet normal -1.6935677589391277e-16 0.9089863073285662 -0.41682597458553083
  outer loop
    vertex 65.63199346856804 44.194020672486836 -25.18288288971811
    vertex 68.13199346856804 44.86025049837147 -23.730013284206617
    vertex 68.13199346856804 44.194020672486836 -25.18288288971811
  endloop
endfacet
facet normal -1.6935677589391277e-16 0.9089863073285662 -0.41682597458553083
  outer loop
    vertex 68.13199346856804 44.86025049837147 -23.730013284206617
    vertex 65.63199346856804 44.194020672486836 -25.18288288971811
    vertex 65.63199346856804 44.86025049837147 -23.730013284206613
  endloop
endfacet
facet normal 0.00015570924706202836 0.9916654002622071 -0.1288398605922381
  outer loop
    vertex 65.63199346856803 57.04495572608781 -26.986707056954035
    vertex 73.07736020597736 56.80221262522927 -28.796817067538274
    vertex 65.63199346856803 56.80643651011128 -28.79844037267169
  endloop
endfacet
facet normal 0.00015570924706202836 0.9916654002622071 -0.1288398605922381
  outer loop
    vertex 73.07736020597736 56.80221262522927 -28.796817067538274
    vertex 65.63199346856803 57.04495572608781 -26.986707056954035
    vertex 73.13334141358982 56.83063640428376 -28.644479067699606
  endloop
endfacet
facet normal 0.00015570924706202836 0.9916654002622071 -0.1288398605922381
  outer loop
    vertex 73.13334141358982 56.83063640428376 -28.644479067699606
    vertex 65.63199346856803 57.04495572608781 -26.986707056954035
    vertex 73.13325992753495 56.8341952054044 -28.614527402733753
  endloop
endfacet
facet normal 0.00015570924706202836 0.9916654002622071 -0.1288398605922381
  outer loop
    vertex 73.13325992753495 56.8341952054044 -28.614527402733753
    vertex 65.63199346856803 57.04495572608781 -26.986707056954035
    vertex 73.13199346856804 57.04495572608781 -26.98670705695404
  endloop
endfacet
facet normal 0.00015570924706202836 0.9916654002622071 -0.1288398605922381
  outer loop
    vertex 73.13199346856804 57.04495572608781 -26.98670705695404
    vertex 65.63199346856803 57.04495572608781 -26.986707056954035
    vertex 73.07736020597736 57.03722788380261 -26.985891752827673
  endloop
endfacet
facet normal 0.00015570924706202836 0.9916654002622071 -0.1288398605922381
  outer loop
    vertex 73.13334141358982 56.83063640428376 -28.644479067699606
    vertex 73.13199346856804 56.80643651011128 -28.798440372671696
    vertex 73.07736020597736 56.80221262522927 -28.796817067538274
  endloop
endfacet
facet normal 8.256112506830539e-05 -0.9914114484575178 0.13077971192439278
  outer loop
    vertex 73.1314589560787 43.25447334849474 -25.40741517027144
    vertex 65.63199346856803 43.044955726087814 -26.986707056954035
    vertex 73.13199346856804 43.044955726087814 -26.98670705695404
  endloop
endfacet
facet normal 8.256112506830539e-05 -0.9914114484575178 0.13077971192439278
  outer loop
    vertex 65.63199346856803 43.044955726087814 -26.986707056954035
    vertex 73.1314589560787 43.25447334849474 -25.40741517027144
    vertex 65.63199346856804 43.28347494206433 -25.174973741236386
  endloop
endfacet
facet normal 8.256112506830539e-05 -0.9914114484575178 0.13077971192439278
  outer loop
    vertex 65.63199346856804 43.28347494206433 -25.174973741236386
    vertex 73.1314589560787 43.25447334849474 -25.40741517027144
    vertex 73.13159160474571 43.257824261519 -25.379352112063383
  endloop
endfacet
facet normal 8.256112506830539e-05 -0.9914114484575178 0.13077971192439278
  outer loop
    vertex 65.63199346856804 43.28347494206433 -25.174973741236386
    vertex 73.13159160474571 43.257824261519 -25.379352112063383
    vertex 73.13199346856804 43.28347494206433 -25.174973741236393
  endloop
endfacet
facet normal 0.29380410519818545 0.3406132795036154 0.8931191082909858
  outer loop
    vertex 76.07736020597736 52.877003958092146 -21.648748737822334
    vertex 73.07736020597736 53.3904553676421 -20.86259088048935
    vertex 73.07736020597736 51.68471946197901 -20.2070498491244
  endloop
endfacet
facet normal 0.29380410519818545 0.3406132795036154 0.8931191082909858
  outer loop
    vertex 73.07736020597736 53.3904553676421 -20.86259088048935
    vertex 76.07736020597736 52.877003958092146 -21.648748737822334
    vertex 73.12936509890594 53.38527447646899 -20.867635832905
  endloop
endfacet
facet normal 5.993387807663574e-17 0.9798806911357427 0.19958414551095777
  outer loop
    vertex 73.07736020597736 48.05282590323138 -27.15294878520781
    vertex 76.0773602059774 48.15702973739553 -27.664549166983413
    vertex 73.07736020597736 48.15702973739553 -27.664549166983413
  endloop
endfacet
facet normal 5.993387807663574e-17 0.9798806911357427 0.19958414551095777
  outer loop
    vertex 76.0773602059774 48.15702973739553 -27.664549166983413
    vertex 73.07736020597736 48.05282590323138 -27.15294878520781
    vertex 76.0773602059774 48.05282590323138 -27.15294878520781
  endloop
endfacet
facet normal 0.31696069574935 0.8668971017135589 0.38474060403175464
  outer loop
    vertex 73.07736020597736 56.76044325593984 -25.027529904826306
    vertex 76.07736020597736 55.12499710617743 -23.81154633565251
    vertex 73.13131094632871 56.744554270285455 -25.0308616184871
  endloop
endfacet
facet normal 0.31696069574935 0.8668971017135589 0.38474060403175464
  outer loop
    vertex 76.07736020597736 55.12499710617743 -23.81154633565251
    vertex 73.07736020597736 56.76044325593984 -25.027529904826306
    vertex 73.07736020597736 56.017843338756265 -23.357854970394374
  endloop
endfacet
facet normal 0.31696069574935 0.8668971017135589 0.38474060403175464
  outer loop
    vertex 76.07736020597736 55.12499710617743 -23.81154633565251
    vertex 73.07736020597736 56.017843338756265 -23.357854970394374
    vertex 73.13046354754107 56.00619280518057 -23.36281647481888
  endloop
endfacet
facet normal 0.3238387488713819 0.9348141130581347 0.14577736023385496
  outer loop
    vertex 73.13219850163262 57.02144433115329 -26.803711248527684
    vertex 73.13229830325652 57.02554275042175 -26.832456139316022
    vertex 73.07736020597736 57.04559602238629 -26.832511046960274
  endloop
endfacet
facet normal 0.3238387488713819 0.9348141130581347 0.14577736023385496
  outer loop
    vertex 73.13229830325652 57.02554275042175 -26.832456139316022
    vertex 73.13219850163262 57.02144433115329 -26.803711248527684
    vertex 76.07736020597736 56.00434230229127 -26.823242711232847
  endloop
endfacet
facet normal 0.3238387488713819 0.9348141130581347 0.14577736023385496
  outer loop
    vertex 76.07736020597736 56.00434230229127 -26.823242711232847
    vertex 73.13219850163262 57.02144433115329 -26.803711248527684
    vertex 76.07736020597736 55.76036559531969 -25.258755451495663
  endloop
endfacet
facet normal -5.071051524878755e-16 0.19061745546852202 -0.9816643956417621
  outer loop
    vertex 72.63199346856804 49.74068682053131 -21.995973600525872
    vertex 68.13199346856804 48.459357664520134 -22.244779306855687
    vertex 68.13199346856804 49.74068682053131 -21.995973600525872
  endloop
endfacet
facet normal -5.071051524878755e-16 0.19061745546852202 -0.9816643956417621
  outer loop
    vertex 68.13199346856804 48.459357664520134 -22.244779306855687
    vertex 72.63199346856804 49.74068682053131 -21.995973600525872
    vertex 72.63199346856804 48.459357664520134 -22.24477930685569
  endloop
endfacet
facet normal -4.681907581772992e-16 -0.5593546556333664 -0.8289284463820014
  outer loop
    vertex 72.63199346856804 53.35878658979953 -23.242574980395894
    vertex 68.13199346856804 52.27681785250827 -22.512470647392075
    vertex 68.13199346856804 53.35878658979953 -23.242574980395894
  endloop
endfacet
facet normal -4.681907581772992e-16 -0.5593546556333664 -0.8289284463820014
  outer loop
    vertex 68.13199346856804 52.27681785250827 -22.512470647392075
    vertex 72.63199346856804 53.35878658979953 -23.242574980395894
    vertex 72.63199346856804 52.27681785250827 -22.512470647392078
  endloop
endfacet
facet normal -2.809829773884729e-16 -0.8988795646945921 -0.4381957646696973
  outer loop
    vertex 72.63199346856804 54.21492323009327 -24.22783572694634
    vertex 68.13199346856804 54.78688347618616 -25.401108995386355
    vertex 72.63199346856804 54.78688347618616 -25.401108995386362
  endloop
endfacet
facet normal -2.809829773884729e-16 -0.8988795646945921 -0.4381957646696973
  outer loop
    vertex 68.13199346856804 54.78688347618616 -25.401108995386355
    vertex 72.63199346856804 54.21492323009327 -24.22783572694634
    vertex 68.13199346856804 54.21492323009327 -24.227835726946335
  endloop
endfacet
facet normal 3.3530078981726157e-17 -0.985895850707949 0.16736000584622843
  outer loop
    vertex 68.13199346856804 56.16338905079785 -27.21473398264172
    vertex 65.63199346856803 55.89589077968878 -28.790531224189962
    vertex 68.13199346856804 55.89589077968878 -28.790531224189962
  endloop
endfacet
facet normal 3.3530078981726157e-17 -0.985895850707949 0.16736000584622843
  outer loop
    vertex 65.63199346856803 55.89589077968878 -28.790531224189962
    vertex 68.13199346856804 56.16338905079785 -27.21473398264172
    vertex 65.63199346856803 56.16338905079785 -27.21473398264172
  endloop
endfacet
facet normal 1.69356775893913e-16 -0.9089863073285659 0.4168259745855312
  outer loop
    vertex 68.13199346856804 55.89589077968878 -28.790531224189962
    vertex 65.63199346856803 55.22966095380415 -30.24340082970146
    vertex 68.13199346856804 55.22966095380415 -30.24340082970146
  endloop
endfacet
facet normal 1.69356775893913e-16 -0.9089863073285659 0.4168259745855312
  outer loop
    vertex 65.63199346856803 55.22966095380415 -30.24340082970146
    vertex 68.13199346856804 55.89589077968878 -28.790531224189962
    vertex 65.63199346856803 55.89589077968878 -28.790531224189962
  endloop
endfacet
facet normal 3.979161778563017e-16 -0.5787922465459824 0.8154750366125592
  outer loop
    vertex 68.13199346856804 52.90669527805043 -32.39943921035806
    vertex 65.63199346856803 54.21010203478116 -31.474332136541147
    vertex 65.63199346856803 52.90669527805043 -32.39943921035806
  endloop
endfacet
facet normal 3.979161778563017e-16 -0.5787922465459824 0.8154750366125592
  outer loop
    vertex 65.63199346856803 54.21010203478116 -31.474332136541147
    vertex 68.13199346856804 52.90669527805043 -32.39943921035806
    vertex 68.13199346856804 54.21010203478116 -31.474332136541147
  endloop
endfacet
facet normal 5.198542613068162e-16 -0.09351127071600632 0.9956182211315129
  outer loop
    vertex 68.13199346856804 49.81692880040013 -33.10514038166408
    vertex 65.63199346856803 51.408265700101666 -32.95567753288331
    vertex 65.63199346856803 49.81692880040013 -33.10514038166408
  endloop
endfacet
facet normal 5.198542613068162e-16 -0.09351127071600632 0.9956182211315129
  outer loop
    vertex 65.63199346856803 51.408265700101666 -32.95567753288331
    vertex 68.13199346856804 49.81692880040013 -33.10514038166408
    vertex 68.13199346856804 51.408265700101666 -32.95567753288331
  endloop
endfacet
facet normal 5.02497815258291e-16 0.41682597458553117 0.9089863073285661
  outer loop
    vertex 68.13199346856804 46.78826195334038 -32.171412284670375
    vertex 65.63199346856803 48.24113155885188 -32.83764211055502
    vertex 65.63199346856803 46.78826195334038 -32.171412284670375
  endloop
endfacet
facet normal 5.02497815258291e-16 0.41682597458553117 0.9089863073285661
  outer loop
    vertex 65.63199346856803 48.24113155885188 -32.83764211055502
    vertex 68.13199346856804 46.78826195334038 -32.171412284670375
    vertex 68.13199346856804 48.24113155885188 -32.83764211055502
  endloop
endfacet
facet normal 3.504974854129032e-16 0.8154750366125598 0.5787922465459817
  outer loop
    vertex 65.63199346856803 44.632223572683785 -29.848446608916653
    vertex 68.13199346856804 45.557330646500695 -31.15185336564738
    vertex 65.63199346856803 45.557330646500695 -31.15185336564738
  endloop
endfacet
facet normal 3.504974854129032e-16 0.8154750366125598 0.5787922465459817
  outer loop
    vertex 68.13199346856804 45.557330646500695 -31.15185336564738
    vertex 65.63199346856803 44.632223572683785 -29.848446608916653
    vertex 68.13199346856804 44.632223572683785 -29.848446608916653
  endloop
endfacet
facet normal 4.681907581772989e-16 0.559354655633367 0.8289284463820007
  outer loop
    vertex 72.63199346856803 46.731124862376085 -30.730839133512184
    vertex 68.13199346856804 47.81309359966735 -31.460943466516
    vertex 68.13199346856804 46.731124862376085 -30.73083913351218
  endloop
endfacet
facet normal 4.681907581772989e-16 0.559354655633367 0.8289284463820007
  outer loop
    vertex 68.13199346856804 47.81309359966735 -31.460943466516
    vertex 72.63199346856803 46.731124862376085 -30.730839133512184
    vertex 72.63199346856803 47.81309359966735 -31.460943466516003
  endloop
endfacet
facet normal -1.1930429077783239e-16 0.9454550323507255 -0.32575263898039103
  outer loop
    vertex 68.13199346856804 45.14552680080841 -25.98891138341383
    vertex 72.63199346856804 45.570719316525846 -24.754844930533576
    vertex 72.63199346856804 45.14552680080841 -25.988911383413836
  endloop
endfacet
facet normal -1.1930429077783239e-16 0.9454550323507255 -0.32575263898039103
  outer loop
    vertex 72.63199346856804 45.570719316525846 -24.754844930533576
    vertex 68.13199346856804 45.14552680080841 -25.98891138341383
    vertex 68.13199346856804 45.570719316525846 -24.754844930533572
  endloop
endfacet
facet normal -5.299472034088033e-16 -0.0699511183125908 -0.9975504203030633
  outer loop
    vertex 72.63199346856804 51.04275139962802 -22.08727813167464
    vertex 68.13199346856804 49.74068682053131 -21.995973600525872
    vertex 68.13199346856804 51.04275139962802 -22.087278131674637
  endloop
endfacet
facet normal -5.299472034088033e-16 -0.0699511183125908 -0.9975504203030633
  outer loop
    vertex 68.13199346856804 49.74068682053131 -21.995973600525872
    vertex 72.63199346856804 51.04275139962802 -22.08727813167464
    vertex 72.63199346856804 49.74068682053131 -21.995973600525872
  endloop
endfacet
facet normal 2.489642260203309e-16 -0.8289284463820007 0.559354655633367
  outer loop
    vertex 72.63199346856803 54.519192135649774 -29.218569183374505
    vertex 68.13199346856804 53.78908780264596 -30.30053792066576
    vertex 72.63199346856803 53.78908780264596 -30.300537920665768
  endloop
endfacet
facet normal 2.489642260203309e-16 -0.8289284463820007 0.559354655633367
  outer loop
    vertex 68.13199346856804 53.78908780264596 -30.30053792066576
    vertex 72.63199346856803 54.519192135649774 -29.218569183374505
    vertex 68.13199346856804 54.519192135649774 -29.2185691833745
  endloop
endfacet
facet normal 0.28604270081600797 -0.15135957089216698 0.9461870077364319
  outer loop
    vertex 73.12919736955925 48.06304792967578 -20.30587714317522
    vertex 76.07736020597736 49.86271080665556 -20.914369787472896
    vertex 73.07736020597736 48.062457451973096 -20.30047554148407
  endloop
endfacet
facet normal 0.28604270081600797 -0.15135957089216698 0.9461870077364319
  outer loop
    vertex 76.07736020597736 49.86271080665556 -20.914369787472896
    vertex 73.12919736955925 48.06304792967578 -20.30587714317522
    vertex 76.07736020597736 48.31836894144574 -21.161529084470786
  endloop
endfacet
facet normal 0.29199302392646015 0.3470363037551269 0.8912383956351191
  outer loop
    vertex 73.12912430109887 51.6816125747861 -20.21181382418013
    vertex 76.07736020597736 52.877003958092146 -21.648748737822334
    vertex 73.07736020597736 51.68471946197901 -20.2070498491244
  endloop
endfacet
facet normal 0.29199302392646015 0.3470363037551269 0.8912383956351191
  outer loop
    vertex 76.07736020597736 52.877003958092146 -21.648748737822334
    vertex 73.12912430109887 51.6816125747861 -20.21181382418013
    vertex 76.07736020597736 51.417576317206795 -21.08055133793542
  endloop
endfacet
facet normal -2.355662880260868e-16 -0.9374908551218682 -0.34800990871362875
  outer loop
    vertex 68.13199346856804 55.457687879491836 -24.124967504991417
    vertex 65.63199346856804 56.01392620201708 -25.62339708294017
    vertex 68.13199346856804 56.01392620201708 -25.62339708294017
  endloop
endfacet
facet normal -2.355662880260868e-16 -0.9374908551218682 -0.34800990871362875
  outer loop
    vertex 65.63199346856804 56.01392620201708 -25.62339708294017
    vertex 68.13199346856804 55.457687879491836 -24.124967504991417
    vertex 65.63199346856804 55.457687879491836 -24.124967504991417
  endloop
endfacet
facet normal 0.3264959775222871 0.8816451683475636 -0.3407376905937507
  outer loop
    vertex 73.07736020597736 56.80221262522927 -28.796817067538274
    vertex 73.1342859497887 56.18537597413757 -30.31445757472364
    vertex 73.07736020597736 56.198327916934566 -30.355527820495322
  endloop
endfacet
facet normal 0.3264959775222871 0.8816451683475636 -0.3407376905937507
  outer loop
    vertex 73.1342859497887 56.18537597413757 -30.31445757472364
    vertex 73.07736020597736 56.80221262522927 -28.796817067538274
    vertex 76.07736020597736 55.840300617702624 -28.398390893550406
  endloop
endfacet
facet normal 0.3264959775222871 0.8816451683475636 -0.3407376905937507
  outer loop
    vertex 76.07736020597736 55.840300617702624 -28.398390893550406
    vertex 73.07736020597736 56.80221262522927 -28.796817067538274
    vertex 73.07736020597736 56.85386894829952 -28.649791914832225
  endloop
endfacet
facet normal 0.3264959775222871 0.8816451683475636 -0.3407376905937507
  outer loop
    vertex 76.07736020597736 55.840300617702624 -28.398390893550406
    vertex 73.07736020597736 56.85386894829952 -28.649791914832225
    vertex 73.13334141358982 56.83063640428376 -28.644479067699606
  endloop
endfacet
facet normal -1.0458163740198923e-16 -0.9956182211315127 -0.09351127071600705
  outer loop
    vertex 68.13199346856804 56.01392620201708 -25.62339708294017
    vertex 65.63199346856803 56.16338905079785 -27.21473398264172
    vertex 68.13199346856804 56.16338905079785 -27.21473398264172
  endloop
endfacet
facet normal -1.0458163740198923e-16 -0.9956182211315127 -0.09351127071600705
  outer loop
    vertex 65.63199346856803 56.16338905079785 -27.21473398264172
    vertex 68.13199346856804 56.01392620201708 -25.62339708294017
    vertex 65.63199346856804 56.01392620201708 -25.62339708294017
  endloop
endfacet
facet normal 2.8098297738847286e-16 0.8988795646945923 0.4381957646696972
  outer loop
    vertex 68.13199346856804 45.87498822208235 -29.745578386961743
    vertex 72.63199346856803 45.30302797598946 -28.57230511852172
    vertex 72.63199346856803 45.87498822208235 -29.745578386961746
  endloop
endfacet
facet normal 2.8098297738847286e-16 0.8988795646945923 0.4381957646696972
  outer loop
    vertex 72.63199346856803 45.30302797598946 -28.57230511852172
    vertex 68.13199346856804 45.87498822208235 -29.745578386961743
    vertex 68.13199346856804 45.30302797598946 -28.572305118521715
  endloop
endfacet
facet normal 0.3048224148459256 -0.5611953374241196 -0.7695083421646103
  outer loop
    vertex 73.13572103194913 46.69177170138147 -33.11874802139065
    vertex 73.07736020597736 46.545465633809776 -33.048183636227336
    vertex 73.07736020597736 46.70539097692861 -33.16340036978778
  endloop
endfacet
facet normal 0.3048224148459256 -0.5611953374241196 -0.7695083421646103
  outer loop
    vertex 73.07736020597736 46.545465633809776 -33.048183636227336
    vertex 73.13572103194913 46.69177170138147 -33.11874802139065
    vertex 73.07736020597736 45.22744311658345 -32.0887194190994
  endloop
endfacet
facet normal 0.3048224148459256 -0.5611953374241196 -0.7695083421646103
  outer loop
    vertex 73.07736020597736 45.22744311658345 -32.0887194190994
    vertex 73.13572103194913 46.69177170138147 -33.11874802139065
    vertex 73.13530630883429 45.24727847347746 -32.06608392627808
  endloop
endfacet
facet normal 0.3048224148459256 -0.5611953374241196 -0.7695083421646103
  outer loop
    vertex 73.13530630883429 45.24727847347746 -32.06608392627808
    vertex 73.13572103194913 46.69177170138147 -33.11874802139065
    vertex 76.07736020597736 45.89273067608636 -31.379119136076515
  endloop
endfacet
facet normal 0.3092654099611808 -0.8707567914038671 -0.38227936960498593
  outer loop
    vertex 76.07736020597736 44.273901228170125 -28.70060395790281
    vertex 73.13352551070513 43.36985910814137 -29.01883200186907
    vertex 76.07736020597736 44.909269717312384 -30.147813073745965
  endloop
endfacet
facet normal 0.3092654099611808 -0.8707567914038671 -0.38227936960498593
  outer loop
    vertex 73.13352551070513 43.36985910814137 -29.01883200186907
    vertex 76.07736020597736 44.273901228170125 -28.70060395790281
    vertex 73.07736020597736 43.33540308863087 -28.998461345450824
  endloop
endfacet
facet normal 0.3092654099611808 -0.8707567914038671 -0.38227936960498593
  outer loop
    vertex 73.07736020597736 43.33540308863087 -28.998461345450824
    vertex 76.07736020597736 44.273901228170125 -28.70060395790281
    vertex 73.13357449339921 43.35795005177632 -28.990872924653658
  endloop
endfacet
facet normal 0.3050832353220132 -0.7407151711240856 -0.5985526332680108
  outer loop
    vertex 73.13530630883429 45.24727847347746 -32.06608392627808
    vertex 73.07736020597736 45.0979375729553 -31.934246147412388
    vertex 73.07736020597736 45.22744311658345 -32.0887194190994
  endloop
endfacet
facet normal 0.3050832353220132 -0.7407151711240856 -0.5985526332680108
  outer loop
    vertex 73.07736020597736 45.0979375729553 -31.934246147412388
    vertex 73.13530630883429 45.24727847347746 -32.06608392627808
    vertex 76.07736020597736 45.89273067608636 -31.379119136076515
  endloop
endfacet
facet normal 0.3050832353220132 -0.7407151711240856 -0.5985526332680108
  outer loop
    vertex 73.07736020597736 45.0979375729553 -31.934246147412388
    vertex 76.07736020597736 45.89273067608636 -31.379119136076515
    vertex 73.07736020597736 44.07800300581444 -30.668136279882756
  endloop
endfacet
facet normal 0.3050832353220132 -0.7407151711240856 -0.5985526332680108
  outer loop
    vertex 73.07736020597736 44.07800300581444 -30.668136279882756
    vertex 76.07736020597736 45.89273067608636 -31.379119136076515
    vertex 73.13449163305022 44.11997852465413 -30.67773706426754
  endloop
endfacet
facet normal 0.30151527816839047 -0.10140919250236088 -0.9480531170282904
  outer loop
    vertex 76.07736020597736 50.17155601683426 -33.04498962192558
    vertex 73.13634043428117 50.19310852103254 -33.977073251647
    vertex 73.07736020597736 50.228407750463646 -34.010668475239505
  endloop
endfacet
facet normal 0.30151527816839047 -0.10140919250236088 -0.9480531170282904
  outer loop
    vertex 73.13634043428117 50.19310852103254 -33.977073251647
    vertex 76.07736020597736 50.17155601683426 -33.04498962192558
    vertex 76.07736020597736 48.616690506283014 -32.87880807146305
  endloop
endfacet
facet normal 0.30774855748436547 -0.8696490602679257 -0.38600691359275724
  outer loop
    vertex 73.13451250976576 44.100678656234244 -30.653074369234556
    vertex 73.07736020597736 43.988844458231966 -30.484008911436483
    vertex 73.07736020597736 44.07800300581444 -30.668136279882756
  endloop
endfacet
facet normal 0.30774855748436547 -0.8696490602679257 -0.38600691359275724
  outer loop
    vertex 73.07736020597736 43.988844458231966 -30.484008911436483
    vertex 73.13451250976576 44.100678656234244 -30.653074369234556
    vertex 76.07736020597736 44.909269717312384 -30.147813073745965
  endloop
endfacet
facet normal 0.30774855748436547 -0.8696490602679257 -0.38600691359275724
  outer loop
    vertex 73.07736020597736 43.988844458231966 -30.484008911436483
    vertex 76.07736020597736 44.909269717312384 -30.147813073745965
    vertex 73.07736020597736 43.33540308863087 -28.998461345450824
  endloop
endfacet
facet normal 0.30774855748436547 -0.8696490602679257 -0.38600691359275724
  outer loop
    vertex 73.07736020597736 43.33540308863087 -28.998461345450824
    vertex 76.07736020597736 44.909269717312384 -30.147813073745965
    vertex 73.13352551070513 43.36985910814137 -29.01883200186907
  endloop
endfacet
facet normal 0.3072741343699979 -0.7435758217198934 -0.5938666548146594
  outer loop
    vertex 76.07736020597736 44.909269717312384 -30.147813073745965
    vertex 73.13449163305022 44.11997852465413 -30.67773706426754
    vertex 76.07736020597736 45.89273067608636 -31.379119136076515
  endloop
endfacet
facet normal 0.3072741343699979 -0.7435758217198934 -0.5938666548146594
  outer loop
    vertex 73.13449163305022 44.11997852465413 -30.67773706426754
    vertex 76.07736020597736 44.909269717312384 -30.147813073745965
    vertex 73.07736020597736 44.07800300581444 -30.668136279882756
  endloop
endfacet
facet normal 0.3072741343699979 -0.7435758217198934 -0.5938666548146594
  outer loop
    vertex 73.07736020597736 44.07800300581444 -30.668136279882756
    vertex 76.07736020597736 44.909269717312384 -30.147813073745965
    vertex 73.13451250976576 44.100678656234244 -30.653074369234556
  endloop
endfacet
facet normal 0.3050610366835769 0.15041056299541072 -0.9403799372790473
  outer loop
    vertex 76.07736020597736 51.715897882044075 -32.79783032492769
    vertex 73.13613840857978 51.99079012855667 -33.702676532884325
    vertex 73.07736020597736 52.03338889259761 -33.72551570879306
  endloop
endfacet
facet normal 0.3050610366835769 0.15041056299541072 -0.9403799372790473
  outer loop
    vertex 73.13613840857978 51.99079012855667 -33.702676532884325
    vertex 76.07736020597736 51.715897882044075 -32.79783032492769
    vertex 76.07736020597736 50.17155601683426 -33.04498962192558
  endloop
endfacet
facet normal 0.3055579324268441 0.15095872853521528 -0.9401307420832824
  outer loop
    vertex 73.13613840857978 51.99079012855667 -33.702676532884325
    vertex 73.07736020597736 51.85709311146588 -33.75074555109996
    vertex 73.07736020597736 52.03338889259761 -33.72551570879306
  endloop
endfacet
facet normal 0.3055579324268441 0.15095872853521528 -0.9401307420832824
  outer loop
    vertex 73.07736020597736 51.85709311146588 -33.75074555109996
    vertex 73.13613840857978 51.99079012855667 -33.702676532884325
    vertex 73.07736020597736 50.228407750463646 -34.010668475239505
  endloop
endfacet
facet normal 0.3055579324268441 0.15095872853521528 -0.9401307420832824
  outer loop
    vertex 73.07736020597736 50.228407750463646 -34.010668475239505
    vertex 73.13613840857978 51.99079012855667 -33.702676532884325
    vertex 76.07736020597736 50.17155601683426 -33.04498962192558
  endloop
endfacet
facet normal 0.303776037299628 -0.09748281025934333 -0.9477432251757202
  outer loop
    vertex 73.13634043428117 50.19310852103254 -33.977073251647
    vertex 73.07736020597736 50.04471538587402 -33.98898511640066
    vertex 73.07736020597736 50.228407750463646 -34.010668475239505
  endloop
endfacet
facet normal 0.303776037299628 -0.09748281025934333 -0.9477432251757202
  outer loop
    vertex 73.07736020597736 50.04471538587402 -33.98898511640066
    vertex 73.13634043428117 50.19310852103254 -33.977073251647
    vertex 73.07736020597736 48.411126882591695 -33.81894140115273
  endloop
endfacet
facet normal 0.303776037299628 -0.09748281025934333 -0.9477432251757202
  outer loop
    vertex 73.07736020597736 48.411126882591695 -33.81894140115273
    vertex 73.13634043428117 50.19310852103254 -33.977073251647
    vertex 76.07736020597736 48.616690506283014 -32.87880807146305
  endloop
endfacet
facet normal 0.30055702658638617 -0.34608976085663146 -0.8887560695712577
  outer loop
    vertex 76.07736020597736 48.616690506283014 -32.87880807146305
    vertex 73.13619772849096 48.38601445302729 -33.77785574475408
    vertex 73.07736020597736 48.411126882591695 -33.81894140115273
  endloop
endfacet
facet normal 0.30055702658638617 -0.34608976085663146 -0.8887560695712577
  outer loop
    vertex 73.13619772849096 48.38601445302729 -33.77785574475408
    vertex 76.07736020597736 48.616690506283014 -32.87880807146305
    vertex 76.07736020597736 47.157262865397676 -32.310610671576136
  endloop
endfacet
facet normal -1.6118006932292708e-17 0.1995841455109575 -0.9798806911357429
  outer loop
    vertex 76.0773602059774 49.90797001221611 -25.017898356084586
    vertex 73.07736020597736 49.39636963044051 -25.12210219024874
    vertex 73.07736020597736 49.90797001221611 -25.017898356084586
  endloop
endfacet
facet normal -1.6118006932292708e-17 0.1995841455109575 -0.9798806911357429
  outer loop
    vertex 73.07736020597736 49.39636963044051 -25.12210219024874
    vertex 76.0773602059774 49.90797001221611 -25.017898356084586
    vertex 76.0773602059774 49.39636963044051 -25.12210219024874
  endloop
endfacet
facet normal 4.384525749553945e-17 0.9483936439568854 -0.3170954053627718
  outer loop
    vertex 73.07736020597736 48.250141674229035 -26.136649982571452
    vertex 76.0773602059774 48.08458465089913 -26.631810826857016
    vertex 73.07736020597736 48.08458465089913 -26.631810826857016
  endloop
endfacet
facet normal 4.384525749553945e-17 0.9483936439568854 -0.3170954053627718
  outer loop
    vertex 76.0773602059774 48.08458465089913 -26.631810826857016
    vertex 73.07736020597736 48.250141674229035 -26.136649982571452
    vertex 76.0773602059774 48.250141674229035 -26.136649982571452
  endloop
endfacet
facet normal -4.3845257495539414e-17 -0.9483936439568852 0.3170954053627728
  outer loop
    vertex 76.0773602059774 52.01126169367158 -27.394180423420114
    vertex 73.07736020597736 51.845704670341675 -27.889341267705678
    vertex 76.0773602059774 51.845704670341675 -27.889341267705678
  endloop
endfacet
facet normal -4.3845257495539414e-17 -0.9483936439568852 0.3170954053627728
  outer loop
    vertex 73.07736020597736 51.845704670341675 -27.889341267705678
    vertex 76.0773602059774 52.01126169367158 -27.394180423420114
    vertex 73.07736020597736 52.01126169367158 -27.394180423420114
  endloop
endfacet
facet normal 6.206332786705446e-17 0.8948358882912469 0.44639526546102065
  outer loop
    vertex 73.07736020597736 48.15702973739553 -27.664549166983413
    vertex 76.0773602059774 48.390094834298274 -28.131747251625427
    vertex 73.07736020597736 48.390094834298274 -28.131747251625427
  endloop
endfacet
facet normal 6.206332786705446e-17 0.8948358882912469 0.44639526546102065
  outer loop
    vertex 76.0773602059774 48.390094834298274 -28.131747251625427
    vertex 73.07736020597736 48.15702973739553 -27.664549166983413
    vertex 76.0773602059774 48.15702973739553 -27.664549166983413
  endloop
endfacet
facet normal -4.392554250005702e-17 -0.3170954053627719 -0.9483936439568853
  outer loop
    vertex 76.0773602059774 50.92426881485247 -25.21521412708224
    vertex 73.07736020597736 50.42910797056691 -25.049657103752338
    vertex 73.07736020597736 50.92426881485247 -25.21521412708224
  endloop
endfacet
facet normal -4.392554250005702e-17 -0.3170954053627719 -0.9483936439568853
  outer loop
    vertex 73.07736020597736 50.42910797056691 -25.049657103752338
    vertex 76.0773602059774 50.92426881485247 -25.21521412708224
    vertex 76.0773602059774 50.42910797056691 -25.049657103752338
  endloop
endfacet
facet normal -3.098249960976094e-17 -0.8340075841639654 0.5517529787477239
  outer loop
    vertex 76.0773602059774 51.845704670341675 -27.889341267705678
    vertex 73.07736020597736 51.557631808893625 -28.324780604679944
    vertex 76.0773602059774 51.557631808893625 -28.324780604679944
  endloop
endfacet
facet normal -3.098249960976094e-17 -0.8340075841639654 0.5517529787477239
  outer loop
    vertex 73.07736020597736 51.557631808893625 -28.324780604679944
    vertex 76.0773602059774 51.845704670341675 -27.889341267705678
    vertex 73.07736020597736 51.845704670341675 -27.889341267705678
  endloop
endfacet
facet normal -3.108082825729354e-17 -0.06082830412728195 -0.9981482442087444
  outer loop
    vertex 76.0773602059774 50.42910797056691 -25.049657103752338
    vertex 73.07736020597736 49.90797001221611 -25.017898356084586
    vertex 73.07736020597736 50.42910797056691 -25.049657103752338
  endloop
endfacet
facet normal -3.108082825729354e-17 -0.06082830412728195 -0.9981482442087444
  outer loop
    vertex 73.07736020597736 49.90797001221611 -25.017898356084586
    vertex 76.0773602059774 50.42910797056691 -25.049657103752338
    vertex 76.0773602059774 49.90797001221611 -25.017898356084586
  endloop
endfacet
facet normal 4.415428583933121e-16 0.6378859419943211 0.7701308492756395
  outer loop
    vertex 68.13199346856804 45.557330646500695 -31.15185336564738
    vertex 65.63199346856803 46.78826195334038 -32.171412284670375
    vertex 65.63199346856803 45.557330646500695 -31.15185336564738
  endloop
endfacet
facet normal 4.415428583933121e-16 0.6378859419943211 0.7701308492756395
  outer loop
    vertex 65.63199346856803 46.78826195334038 -32.171412284670375
    vertex 68.13199346856804 45.557330646500695 -31.15185336564738
    vertex 68.13199346856804 46.78826195334038 -32.171412284670375
  endloop
endfacet
facet normal 5.292083764303205e-16 0.16736000584622818 0.9858958507079492
  outer loop
    vertex 68.13199346856804 48.24113155885188 -32.83764211055502
    vertex 65.63199346856803 49.81692880040013 -33.10514038166408
    vertex 65.63199346856803 48.24113155885188 -32.83764211055502
  endloop
endfacet
facet normal 5.292083764303205e-16 0.16736000584622818 0.9858958507079492
  outer loop
    vertex 65.63199346856803 49.81692880040013 -33.10514038166408
    vertex 68.13199346856804 48.24113155885188 -32.83764211055502
    vertex 68.13199346856804 49.81692880040013 -33.10514038166408
  endloop
endfacet
facet normal 4.750729373750388e-16 -0.3480099087136274 0.9374908551218689
  outer loop
    vertex 68.13199346856804 51.408265700101666 -32.95567753288331
    vertex 65.63199346856803 52.90669527805043 -32.39943921035806
    vertex 65.63199346856803 51.408265700101666 -32.95567753288331
  endloop
endfacet
facet normal 4.750729373750388e-16 -0.3480099087136274 0.9374908551218689
  outer loop
    vertex 65.63199346856803 52.90669527805043 -32.39943921035806
    vertex 68.13199346856804 51.408265700101666 -32.95567753288331
    vertex 68.13199346856804 52.90669527805043 -32.39943921035806
  endloop
endfacet
facet normal 2.9364208840423393e-16 -0.7701308492756397 0.6378859419943209
  outer loop
    vertex 68.13199346856804 55.22966095380415 -30.24340082970146
    vertex 65.63199346856803 54.21010203478116 -31.474332136541147
    vertex 68.13199346856804 54.21010203478116 -31.474332136541147
  endloop
endfacet
facet normal 2.9364208840423393e-16 -0.7701308492756397 0.6378859419943209
  outer loop
    vertex 65.63199346856803 54.21010203478116 -31.474332136541147
    vertex 68.13199346856804 55.22966095380415 -30.24340082970146
    vertex 65.63199346856803 55.22966095380415 -30.24340082970146
  endloop
endfacet
facet normal -3.504974854129033e-16 -0.8154750366125595 -0.578792246545982
  outer loop
    vertex 68.13199346856804 54.53258080567491 -22.821560748260694
    vertex 65.63199346856804 55.457687879491836 -24.124967504991417
    vertex 68.13199346856804 55.457687879491836 -24.124967504991417
  endloop
endfacet
facet normal -3.504974854129033e-16 -0.8154750366125595 -0.578792246545982
  outer loop
    vertex 65.63199346856804 55.457687879491836 -24.124967504991417
    vertex 68.13199346856804 54.53258080567491 -22.821560748260694
    vertex 65.63199346856804 54.53258080567491 -22.821560748260694
  endloop
endfacet
facet normal -1.848603472151273e-17 -0.9975504203030633 0.06995111831259078
  outer loop
    vertex 72.63199346856804 55.03568918251597 -26.682438151397537
    vertex 68.13199346856804 54.94438465136721 -27.98450273049424
    vertex 72.63199346856803 54.94438465136721 -27.984502730494246
  endloop
endfacet
facet normal -1.848603472151273e-17 -0.9975504203030633 0.06995111831259078
  outer loop
    vertex 68.13199346856804 54.94438465136721 -27.98450273049424
    vertex 72.63199346856804 55.03568918251597 -26.682438151397537
    vertex 68.13199346856804 55.03568918251597 -26.68243815139753
  endloop
endfacet
facet normal 5.677007112198934e-20 -0.44639526546102043 0.8948358882912472
  outer loop
    vertex 76.0773602059774 50.6994767141302 -28.903889060028387
    vertex 73.07736020597736 51.16667479877221 -28.67082396312565
    vertex 73.07736020597736 50.6994767141302 -28.903889060028387
  endloop
endfacet
facet normal 5.677007112198934e-20 -0.44639526546102043 0.8948358882912472
  outer loop
    vertex 73.07736020597736 51.16667479877221 -28.67082396312565
    vertex 76.0773602059774 50.6994767141302 -28.903889060028387
    vertex 76.0773602059774 51.16667479877221 -28.67082396312565
  endloop
endfacet
facet normal 0.32304213389464004 0.8848536817736937 -0.3356750535567642
  outer loop
    vertex 73.1342859497887 56.18537597413757 -30.31445757472364
    vertex 73.13434010560314 56.173854537888495 -30.343451678878864
    vertex 73.07736020597736 56.198327916934566 -30.355527820495322
  endloop
endfacet
facet normal 0.32304213389464004 0.8848536817736937 -0.3356750535567642
  outer loop
    vertex 73.13434010560314 56.173854537888495 -30.343451678878864
    vertex 73.1342859497887 56.18537597413757 -30.31445757472364
    vertex 76.07736020597736 55.279419711266776 -29.876856252878852
  endloop
endfacet
facet normal 0.32304213389464004 0.8848536817736937 -0.3356750535567642
  outer loop
    vertex 76.07736020597736 55.279419711266776 -29.876856252878852
    vertex 73.1342859497887 56.18537597413757 -30.31445757472364
    vertex 76.07736020597736 55.840300617702624 -28.398390893550406
  endloop
endfacet
facet normal 0.31224297589579936 0.74229269735629 0.5928793093499373
  outer loop
    vertex 76.07736020597736 54.141536147403464 -22.58024027332195
    vertex 76.07736020597736 55.12499710617743 -23.81154633565251
    vertex 73.13046354754107 56.00619280518057 -23.36281647481888
  endloop
endfacet
facet normal 0.30211685994335197 0.5590173006419037 0.7721561114962494
  outer loop
    vertex 76.07736020597736 54.141536147403464 -22.58024027332195
    vertex 73.07736020597736 54.86840322798725 -21.93727183117773
    vertex 73.07736020597736 53.3904553676421 -20.86259088048935
  endloop
endfacet
facet normal 0.30211685994335197 0.5590173006419037 0.7721561114962494
  outer loop
    vertex 73.07736020597736 54.86840322798725 -21.93727183117773
    vertex 76.07736020597736 54.141536147403464 -22.58024027332195
    vertex 73.12980896741212 54.8604128270003 -21.942586599736103
  endloop
endfacet
facet normal 0.2930154946307856 -0.6060666112424802 0.7394762894395821
  outer loop
    vertex 73.1300173039978 44.97899154400859 -22.198913068693514
    vertex 76.07736020597736 46.88979506754578 -21.805185731288727
    vertex 73.07736020597736 44.972199378324525 -22.192515569436654
  endloop
endfacet
facet normal 0.2930154946307856 -0.6060666112424802 0.7394762894395821
  outer loop
    vertex 76.07736020597736 46.88979506754578 -21.805185731288727
    vertex 73.1300173039978 44.97899154400859 -22.198913068693514
    vertex 76.07736020597736 45.67434413363202 -22.801475591138995
  endloop
endfacet
facet normal 0.2896006384484688 -0.6032126135494537 0.7431460240525255
  outer loop
    vertex 76.07736020597736 46.88979506754578 -21.805185731288727
    vertex 73.07736020597736 46.392782517541164 -21.043075458667637
    vertex 73.07736020597736 44.972199378324525 -22.192515569436654
  endloop
endfacet
facet normal 0.2896006384484688 -0.6032126135494537 0.7431460240525255
  outer loop
    vertex 73.07736020597736 46.392782517541164 -21.043075458667637
    vertex 76.07736020597736 46.88979506754578 -21.805185731288727
    vertex 73.12761017750216 46.41590042178491 -21.036647256206113
  endloop
endfacet
facet normal 0.3035233091744884 -0.8897074189849868 0.3410195146774464
  outer loop
    vertex 73.13072063249406 43.908689324681795 -23.676078886474308
    vertex 73.13159160474571 43.257824261519 -25.379352112063383
    vertex 76.07736020597736 44.193966205787184 -25.56096851584807
  endloop
endfacet
facet normal 0.3035233091744884 -0.8897074189849868 0.3410195146774464
  outer loop
    vertex 73.13159160474571 43.257824261519 -25.379352112063383
    vertex 73.13072063249406 43.908689324681795 -23.676078886474308
    vertex 73.07736020597736 43.24197739627119 -25.376199335444902
  endloop
endfacet
facet normal 0.3035233091744884 -0.8897074189849868 0.3410195146774464
  outer loop
    vertex 73.07736020597736 43.24197739627119 -25.376199335444902
    vertex 73.13072063249406 43.908689324681795 -23.676078886474308
    vertex 73.07736020597736 43.89751842763614 -23.67046342978181
  endloop
endfacet
facet normal 0.3069207879881078 -0.9465817798335844 0.09890684499994336
  outer loop
    vertex 73.1325707334929 43.070222478332035 -27.19218253040042
    vertex 73.07736020597736 43.24197739627119 -25.376199335444902
    vertex 73.07736020597736 43.05025032218442 -27.193480203316856
  endloop
endfacet
facet normal 0.3069207879881078 -0.9465817798335844 0.09890684499994336
  outer loop
    vertex 73.07736020597736 43.24197739627119 -25.376199335444902
    vertex 73.1325707334929 43.070222478332035 -27.19218253040042
    vertex 76.07736020597736 44.02992452119855 -27.13611669816563
  endloop
endfacet
facet normal 0.3069207879881078 -0.9465817798335844 0.09890684499994336
  outer loop
    vertex 73.07736020597736 43.24197739627119 -25.376199335444902
    vertex 76.07736020597736 44.02992452119855 -27.13611669816563
    vertex 73.1314589560787 43.25447334849474 -25.40741517027144
  endloop
endfacet
facet normal 0.3132820054646147 0.5957248356591746 -0.739571703914447
  outer loop
    vertex 73.13475252752752 55.07918764142698 -31.836241107092192
    vertex 73.07736020597736 54.9950341839851 -31.936863592446986
    vertex 73.07736020597736 55.12364696624618 -31.833475680840472
  endloop
endfacet
facet normal 0.3132820054646147 0.5957248356591746 -0.739571703914447
  outer loop
    vertex 73.07736020597736 54.9950341839851 -31.936863592446986
    vertex 73.13475252752752 55.07918764142698 -31.836241107092192
    vertex 73.07736020597736 53.703063827029546 -32.98291579160949
  endloop
endfacet
facet normal 0.3132820054646147 0.5957248356591746 -0.739571703914447
  outer loop
    vertex 73.07736020597736 53.703063827029546 -32.98291579160949
    vertex 73.13475252752752 55.07918764142698 -31.836241107092192
    vertex 73.13584791387092 53.684399172589124 -32.956497451785516
  endloop
endfacet
facet normal 0.3132820054646147 0.5957248356591746 -0.739571703914447
  outer loop
    vertex 73.13584791387092 53.684399172589124 -32.956497451785516
    vertex 73.13475252752752 55.07918764142698 -31.836241107092192
    vertex 76.07736020597736 53.14447175594404 -32.15417367810974
  endloop
endfacet
facet normal -6.206332786705446e-17 -0.8948358882912472 -0.4463952654610201
  outer loop
    vertex 76.0773602059774 51.705751510272435 -25.894243998651703
    vertex 73.07736020597736 51.93881660717517 -26.361442083293717
    vertex 76.0773602059774 51.93881660717517 -26.361442083293717
  endloop
endfacet
facet normal -6.206332786705446e-17 -0.8948358882912472 -0.4463952654610201
  outer loop
    vertex 73.07736020597736 51.93881660717517 -26.361442083293717
    vertex 76.0773602059774 51.705751510272435 -25.894243998651703
    vertex 73.07736020597736 51.705751510272435 -25.894243998651703
  endloop
endfacet
facet normal 0.3025375068886954 -0.8911644555910037 0.33807834893225935
  outer loop
    vertex 73.13072063249406 43.908689324681795 -23.676078886474308
    vertex 76.07736020597736 44.193966205787184 -25.56096851584807
    vertex 76.07736020597736 44.75484711222305 -24.08250315651962
  endloop
endfacet
facet normal 0.29839179427970675 -0.7724238730113805 0.5606457861329521
  outer loop
    vertex 73.12979500386962 44.96321016184396 -22.22005939264776
    vertex 73.13072063249406 43.908689324681795 -23.676078886474308
    vertex 76.07736020597736 44.75484711222305 -24.08250315651962
  endloop
endfacet
facet normal 0.29839179427970675 -0.7724238730113805 0.5606457861329521
  outer loop
    vertex 73.13072063249406 43.908689324681795 -23.676078886474308
    vertex 73.12979500386962 44.96321016184396 -22.22005939264776
    vertex 73.07736020597736 43.89751842763614 -23.67046342978181
  endloop
endfacet
facet normal 0.29839179427970675 -0.7724238730113805 0.5606457861329521
  outer loop
    vertex 73.07736020597736 43.89751842763614 -23.67046342978181
    vertex 73.12979500386962 44.96321016184396 -22.22005939264776
    vertex 73.07736020597736 44.972199378324525 -22.192515569436654
  endloop
endfacet
facet normal 0.2961803548837196 -0.7759489909512297 0.5569383815313165
  outer loop
    vertex 76.07736020597736 45.67434413363202 -22.801475591138995
    vertex 73.12979500386962 44.96321016184396 -22.22005939264776
    vertex 76.07736020597736 44.75484711222305 -24.08250315651962
  endloop
endfacet
facet normal 0.2961803548837196 -0.7759489909512297 0.5569383815313165
  outer loop
    vertex 73.12979500386962 44.96321016184396 -22.22005939264776
    vertex 76.07736020597736 45.67434413363202 -22.801475591138995
    vertex 73.1300173039978 44.97899154400859 -22.198913068693514
  endloop
endfacet
facet normal 0.2961803548837196 -0.7759489909512297 0.5569383815313165
  outer loop
    vertex 73.12979500386962 44.96321016184396 -22.22005939264776
    vertex 73.1300173039978 44.97899154400859 -22.198913068693514
    vertex 73.07736020597736 44.972199378324525 -22.192515569436654
  endloop
endfacet
facet normal -1.0 -5.566575241471408e-32 -3.8943500995199355e-31
  outer loop
    vertex 73.07736020597736 43.24197739627119 -25.376199335444902
    vertex 73.07736020597736 43.29339175265289 -28.79687370479486
    vertex 73.07736020597736 43.05025032218442 -27.193480203316856
  endloop
endfacet
facet normal -1.0 -5.566575241471408e-32 -3.8943500995199355e-31
  outer loop
    vertex 73.07736020597736 43.29339175265289 -28.79687370479486
    vertex 73.07736020597736 43.24197739627119 -25.376199335444902
    vertex 73.07736020597736 43.89751842763614 -23.67046342978181
  endloop
endfacet
facet normal -1.0 -5.566575241471408e-32 -3.8943500995199355e-31
  outer loop
    vertex 73.07736020597736 43.29339175265289 -28.79687370479486
    vertex 73.07736020597736 43.89751842763614 -23.67046342978181
    vertex 73.07736020597736 43.33540308863087 -28.998461345450824
  endloop
endfacet
facet normal -1.0 -5.566575241471408e-32 -3.8943500995199355e-31
  outer loop
    vertex 73.07736020597736 43.33540308863087 -28.998461345450824
    vertex 73.07736020597736 43.89751842763614 -23.67046342978181
    vertex 73.07736020597736 43.988844458231966 -30.484008911436483
  endloop
endfacet
facet normal -1.0 -5.566575241471408e-32 -3.8943500995199355e-31
  outer loop
    vertex 73.07736020597736 43.988844458231966 -30.484008911436483
    vertex 73.07736020597736 43.89751842763614 -23.67046342978181
    vertex 73.07736020597736 44.972199378324525 -22.192515569436654
  endloop
endfacet
facet normal -1.0 -5.566575241471408e-32 -3.8943500995199355e-31
  outer loop
    vertex 73.07736020597736 43.988844458231966 -30.484008911436483
    vertex 73.07736020597736 44.972199378324525 -22.192515569436654
    vertex 73.07736020597736 44.07800300581444 -30.668136279882756
  endloop
endfacet
facet normal -1.0 -5.566575241471408e-32 -3.8943500995199355e-31
  outer loop
    vertex 73.07736020597736 44.07800300581444 -30.668136279882756
    vertex 73.07736020597736 44.972199378324525 -22.192515569436654
    vertex 73.07736020597736 45.0979375729553 -31.934246147412388
  endloop
endfacet
facet normal -1.0 -5.566575241471408e-32 -3.8943500995199355e-31
  outer loop
    vertex 73.07736020597736 45.0979375729553 -31.934246147412388
    vertex 73.07736020597736 44.972199378324525 -22.192515569436654
    vertex 73.07736020597736 46.392782517541164 -21.043075458667637
  endloop
endfacet
facet normal -1.0 -5.566575241471408e-32 -3.8943500995199355e-31
  outer loop
    vertex 73.07736020597736 45.0979375729553 -31.934246147412388
    vertex 73.07736020597736 46.392782517541164 -21.043075458667637
    vertex 73.07736020597736 45.22744311658345 -32.0887194190994
  endloop
endfacet
facet normal -1.0 -5.566575241471408e-32 -3.8943500995199355e-31
  outer loop
    vertex 73.07736020597736 45.22744311658345 -32.0887194190994
    vertex 73.07736020597736 46.392782517541164 -21.043075458667637
    vertex 73.07736020597736 46.545465633809776 -33.048183636227336
  endloop
endfacet
facet normal -1.0 -5.566575241471408e-32 -3.8943500995199355e-31
  outer loop
    vertex 73.07736020597736 46.545465633809776 -33.048183636227336
    vertex 73.07736020597736 46.392782517541164 -21.043075458667637
    vertex 73.07736020597736 48.062457451973096 -20.30047554148407
  endloop
endfacet
facet normal -1.0 -5.566575241471408e-32 -3.8943500995199355e-31
  outer loop
    vertex 73.07736020597736 46.545465633809776 -33.048183636227336
    vertex 73.07736020597736 48.062457451973096 -20.30047554148407
    vertex 73.07736020597736 46.70539097692861 -33.16340036978778
  endloop
endfacet
facet normal -1.0 -5.566575241471408e-32 -3.8943500995199355e-31
  outer loop
    vertex 73.07736020597736 46.70539097692861 -33.16340036978778
    vertex 73.07736020597736 48.062457451973096 -20.30047554148407
    vertex 73.07736020597736 48.05282590323138 -27.15294878520781
  endloop
endfacet
facet normal -1.0 -5.566575241471408e-32 -3.8943500995199355e-31
  outer loop
    vertex 73.07736020597736 48.05282590323138 -27.15294878520781
    vertex 73.07736020597736 48.062457451973096 -20.30047554148407
    vertex 73.07736020597736 48.08458465089913 -26.631810826857016
  endloop
endfacet
facet normal -1.0 -5.566575241471408e-32 -3.8943500995199355e-31
  outer loop
    vertex 73.07736020597736 48.08458465089913 -26.631810826857016
    vertex 73.07736020597736 48.062457451973096 -20.30047554148407
    vertex 73.07736020597736 49.867438594107064 -20.01532277503762
  endloop
endfacet
facet normal -1.0 -5.566575241471408e-32 -3.8943500995199355e-31
  outer loop
    vertex 73.07736020597736 48.08458465089913 -26.631810826857016
    vertex 73.07736020597736 49.867438594107064 -20.01532277503762
    vertex 73.07736020597736 48.250141674229035 -26.136649982571452
  endloop
endfacet
facet normal -1.0 -5.566575241471408e-32 -3.8943500995199355e-31
  outer loop
    vertex 73.07736020597736 48.250141674229035 -26.136649982571452
    vertex 73.07736020597736 49.867438594107064 -20.01532277503762
    vertex 73.07736020597736 48.538214535677085 -25.701210645597186
  endloop
endfacet
facet normal -1.0 -5.566575241471408e-32 -3.8943500995199355e-31
  outer loop
    vertex 73.07736020597736 48.538214535677085 -25.701210645597186
    vertex 73.07736020597736 49.867438594107064 -20.01532277503762
    vertex 73.07736020597736 48.929171545798496 -25.35516728715148
  endloop
endfacet
facet normal -1.0 -5.566575241471408e-32 -3.8943500995199355e-31
  outer loop
    vertex 73.07736020597736 48.929171545798496 -25.35516728715148
    vertex 73.07736020597736 49.867438594107064 -20.01532277503762
    vertex 73.07736020597736 49.39636963044051 -25.12210219024874
  endloop
endfacet
facet normal -1.0 -5.566575241471408e-32 -3.8943500995199355e-31
  outer loop
    vertex 73.07736020597736 49.39636963044051 -25.12210219024874
    vertex 73.07736020597736 49.867438594107064 -20.01532277503762
    vertex 73.07736020597736 49.90797001221611 -25.017898356084586
  endloop
endfacet
facet normal -1.0 -5.566575241471408e-32 -3.8943500995199355e-31
  outer loop
    vertex 73.07736020597736 49.90797001221611 -25.017898356084586
    vertex 73.07736020597736 49.867438594107064 -20.01532277503762
    vertex 73.07736020597736 51.68471946197901 -20.2070498491244
  endloop
endfacet
facet normal -1.0 -5.566575241471408e-32 -3.8943500995199355e-31
  outer loop
    vertex 73.07736020597736 49.90797001221611 -25.017898356084586
    vertex 73.07736020597736 51.68471946197901 -20.2070498491244
    vertex 73.07736020597736 50.42910797056691 -25.049657103752338
  endloop
endfacet
facet normal -1.0 -5.566575241471408e-32 -3.8943500995199355e-31
  outer loop
    vertex 73.07736020597736 50.42910797056691 -25.049657103752338
    vertex 73.07736020597736 51.68471946197901 -20.2070498491244
    vertex 73.07736020597736 50.92426881485247 -25.21521412708224
  endloop
endfacet
facet normal -1.0 -5.566575241471408e-32 -3.8943500995199355e-31
  outer loop
    vertex 73.07736020597736 50.92426881485247 -25.21521412708224
    vertex 73.07736020597736 51.68471946197901 -20.2070498491244
    vertex 73.07736020597736 51.35970815182674 -25.503286988530288
  endloop
endfacet
facet normal -1.0 -5.566575241471408e-32 -3.8943500995199355e-31
  outer loop
    vertex 73.07736020597736 51.35970815182674 -25.503286988530288
    vertex 73.07736020597736 51.68471946197901 -20.2070498491244
    vertex 73.07736020597736 51.705751510272435 -25.894243998651703
  endloop
endfacet
facet normal -1.0 -5.566575241471408e-32 -3.8943500995199355e-31
  outer loop
    vertex 73.07736020597736 51.705751510272435 -25.894243998651703
    vertex 73.07736020597736 51.68471946197901 -20.2070498491244
    vertex 73.07736020597736 53.3904553676421 -20.86259088048935
  endloop
endfacet
facet normal -1.0 -5.566575241471408e-32 -3.8943500995199355e-31
  outer loop
    vertex 73.07736020597736 51.705751510272435 -25.894243998651703
    vertex 73.07736020597736 53.3904553676421 -20.86259088048935
    vertex 73.07736020597736 51.93881660717517 -26.361442083293717
  endloop
endfacet
facet normal -1.0 -5.566575241471408e-32 -3.8943500995199355e-31
  outer loop
    vertex 73.07736020597736 51.93881660717517 -26.361442083293717
    vertex 73.07736020597736 53.3904553676421 -20.86259088048935
    vertex 73.07736020597736 52.04302044133933 -26.873042465069325
  endloop
endfacet
facet normal -1.0 -5.566575241471408e-32 -3.8943500995199355e-31
  outer loop
    vertex 73.07736020597736 48.05282590323138 -27.15294878520781
    vertex 73.07736020597736 48.232823580748544 -33.749225606690565
    vertex 73.07736020597736 46.70539097692861 -33.16340036978778
  endloop
endfacet
facet normal -1.0 -5.566575241471408e-32 -3.8943500995199355e-31
  outer loop
    vertex 73.07736020597736 48.232823580748544 -33.749225606690565
    vertex 73.07736020597736 48.05282590323138 -27.15294878520781
    vertex 73.07736020597736 48.15702973739553 -27.664549166983413
  endloop
endfacet
facet normal -1.0 -5.566575241471408e-32 -3.8943500995199355e-31
  outer loop
    vertex 73.07736020597736 48.232823580748544 -33.749225606690565
    vertex 73.07736020597736 48.15702973739553 -27.664549166983413
    vertex 73.07736020597736 48.390094834298274 -28.131747251625427
  endloop
endfacet
facet normal -1.0 -5.566575241471408e-32 -3.8943500995199355e-31
  outer loop
    vertex 73.07736020597736 48.232823580748544 -33.749225606690565
    vertex 73.07736020597736 48.390094834298274 -28.131747251625427
    vertex 73.07736020597736 48.411126882591695 -33.81894140115273
  endloop
endfacet
facet normal -1.0 -5.566575241471408e-32 -3.8943500995199355e-31
  outer loop
    vertex 73.07736020597736 48.411126882591695 -33.81894140115273
    vertex 73.07736020597736 48.390094834298274 -28.131747251625427
    vertex 73.07736020597736 48.73613819274398 -28.522704261746846
  endloop
endfacet
facet normal -1.0 -5.566575241471408e-32 -3.8943500995199355e-31
  outer loop
    vertex 73.07736020597736 48.411126882591695 -33.81894140115273
    vertex 73.07736020597736 48.73613819274398 -28.522704261746846
    vertex 73.07736020597736 50.04471538587402 -33.98898511640066
  endloop
endfacet
facet normal -1.0 -5.566575241471408e-32 -3.8943500995199355e-31
  outer loop
    vertex 73.07736020597736 50.04471538587402 -33.98898511640066
    vertex 73.07736020597736 48.73613819274398 -28.522704261746846
    vertex 73.07736020597736 49.17157752971824 -28.81077712319489
  endloop
endfacet
facet normal -1.0 -5.566575241471408e-32 -3.8943500995199355e-31
  outer loop
    vertex 73.07736020597736 50.04471538587402 -33.98898511640066
    vertex 73.07736020597736 49.17157752971824 -28.81077712319489
    vertex 73.07736020597736 49.666738374003806 -28.976334146524792
  endloop
endfacet
facet normal -1.0 -5.566575241471408e-32 -3.8943500995199355e-31
  outer loop
    vertex 73.07736020597736 50.04471538587402 -33.98898511640066
    vertex 73.07736020597736 49.666738374003806 -28.976334146524792
    vertex 73.07736020597736 50.1878763323546 -29.00809289419254
  endloop
endfacet
facet normal -1.0 -5.566575241471408e-32 -3.8943500995199355e-31
  outer loop
    vertex 73.07736020597736 50.04471538587402 -33.98898511640066
    vertex 73.07736020597736 50.1878763323546 -29.00809289419254
    vertex 73.07736020597736 50.228407750463646 -34.010668475239505
  endloop
endfacet
facet normal -1.0 -5.566575241471408e-32 -3.8943500995199355e-31
  outer loop
    vertex 73.07736020597736 50.228407750463646 -34.010668475239505
    vertex 73.07736020597736 50.1878763323546 -29.00809289419254
    vertex 73.07736020597736 50.6994767141302 -28.903889060028387
  endloop
endfacet
facet normal -1.0 -5.566575241471408e-32 -3.8943500995199355e-31
  outer loop
    vertex 73.07736020597736 50.228407750463646 -34.010668475239505
    vertex 73.07736020597736 50.6994767141302 -28.903889060028387
    vertex 73.07736020597736 51.85709311146588 -33.75074555109996
  endloop
endfacet
facet normal -1.0 -5.566575241471408e-32 -3.8943500995199355e-31
  outer loop
    vertex 73.07736020597736 51.85709311146588 -33.75074555109996
    vertex 73.07736020597736 50.6994767141302 -28.903889060028387
    vertex 73.07736020597736 51.16667479877221 -28.67082396312565
  endloop
endfacet
facet normal -1.0 -5.566575241471408e-32 -3.8943500995199355e-31
  outer loop
    vertex 73.07736020597736 51.85709311146588 -33.75074555109996
    vertex 73.07736020597736 51.16667479877221 -28.67082396312565
    vertex 73.07736020597736 51.557631808893625 -28.324780604679944
  endloop
endfacet
facet normal -1.0 -5.566575241471408e-32 -3.8943500995199355e-31
  outer loop
    vertex 73.07736020597736 51.85709311146588 -33.75074555109996
    vertex 73.07736020597736 51.557631808893625 -28.324780604679944
    vertex 73.07736020597736 51.845704670341675 -27.889341267705678
  endloop
endfacet
facet normal -1.0 -5.566575241471408e-32 -3.8943500995199355e-31
  outer loop
    vertex 73.07736020597736 51.85709311146588 -33.75074555109996
    vertex 73.07736020597736 51.845704670341675 -27.889341267705678
    vertex 73.07736020597736 52.01126169367158 -27.394180423420114
  endloop
endfacet
facet normal -1.0 -5.566575241471408e-32 -3.8943500995199355e-31
  outer loop
    vertex 73.07736020597736 51.85709311146588 -33.75074555109996
    vertex 73.07736020597736 52.01126169367158 -27.394180423420114
    vertex 73.07736020597736 52.03338889259761 -33.72551570879306
  endloop
endfacet
facet normal -1.0 -5.566575241471408e-32 -3.8943500995199355e-31
  outer loop
    vertex 73.07736020597736 52.03338889259761 -33.72551570879306
    vertex 73.07736020597736 52.01126169367158 -27.394180423420114
    vertex 73.07736020597736 52.04302044133933 -26.873042465069325
  endloop
endfacet
facet normal -1.0 -5.566575241471408e-32 -3.8943500995199355e-31
  outer loop
    vertex 73.07736020597736 52.03338889259761 -33.72551570879306
    vertex 73.07736020597736 52.04302044133933 -26.873042465069325
    vertex 73.07736020597736 53.54576343842407 -33.05070095830708
  endloop
endfacet
facet normal -1.0 -5.566575241471408e-32 -3.8943500995199355e-31
  outer loop
    vertex 73.07736020597736 53.54576343842407 -33.05070095830708
    vertex 73.07736020597736 52.04302044133933 -26.873042465069325
    vertex 73.07736020597736 53.3904553676421 -20.86259088048935
  endloop
endfacet
facet normal -1.0 -5.566575241471408e-32 -3.8943500995199355e-31
  outer loop
    vertex 73.07736020597736 53.54576343842407 -33.05070095830708
    vertex 73.07736020597736 53.3904553676421 -20.86259088048935
    vertex 73.07736020597736 54.86840322798725 -21.93727183117773
  endloop
endfacet
facet normal -1.0 -5.566575241471408e-32 -3.8943500995199355e-31
  outer loop
    vertex 73.07736020597736 53.54576343842407 -33.05070095830708
    vertex 73.07736020597736 54.86840322798725 -21.93727183117773
    vertex 73.07736020597736 53.703063827029546 -32.98291579160949
  endloop
endfacet
facet normal -1.0 -5.566575241471408e-32 -3.8943500995199355e-31
  outer loop
    vertex 73.07736020597736 53.703063827029546 -32.98291579160949
    vertex 73.07736020597736 54.86840322798725 -21.93727183117773
    vertex 73.07736020597736 54.9950341839851 -31.936863592446986
  endloop
endfacet
facet normal -1.0 -5.566575241471408e-32 -3.8943500995199355e-31
  outer loop
    vertex 73.07736020597736 54.9950341839851 -31.936863592446986
    vertex 73.07736020597736 54.86840322798725 -21.93727183117773
    vertex 73.07736020597736 56.017843338756265 -23.357854970394374
  endloop
endfacet
facet normal -1.0 -5.566575241471408e-32 -3.8943500995199355e-31
  outer loop
    vertex 73.07736020597736 54.9950341839851 -31.936863592446986
    vertex 73.07736020597736 56.017843338756265 -23.357854970394374
    vertex 73.07736020597736 55.12364696624618 -31.833475680840472
  endloop
endfacet
facet normal -1.0 -5.566575241471408e-32 -3.8943500995199355e-31
  outer loop
    vertex 73.07736020597736 55.12364696624618 -31.833475680840472
    vertex 73.07736020597736 56.017843338756265 -23.357854970394374
    vertex 73.07736020597736 56.10576254197985 -30.485710134793596
  endloop
endfacet
facet normal -1.0 -5.566575241471408e-32 -3.8943500995199355e-31
  outer loop
    vertex 73.07736020597736 56.10576254197985 -30.485710134793596
    vertex 73.07736020597736 56.017843338756265 -23.357854970394374
    vertex 73.07736020597736 56.76044325593984 -25.027529904826306
  endloop
endfacet
facet normal -1.0 -5.566575241471408e-32 -3.8943500995199355e-31
  outer loop
    vertex 73.07736020597736 56.10576254197985 -30.485710134793596
    vertex 73.07736020597736 56.76044325593984 -25.027529904826306
    vertex 73.07736020597736 56.198327916934566 -30.355527820495322
  endloop
endfacet
facet normal -1.0 -5.566575241471408e-32 -3.8943500995199355e-31
  outer loop
    vertex 73.07736020597736 56.198327916934566 -30.355527820495322
    vertex 73.07736020597736 56.76044325593984 -25.027529904826306
    vertex 73.07736020597736 56.80221262522927 -28.796817067538274
  endloop
endfacet
facet normal -1.0 -5.566575241471408e-32 -3.8943500995199355e-31
  outer loop
    vertex 73.07736020597736 56.80221262522927 -28.796817067538274
    vertex 73.07736020597736 56.76044325593984 -25.027529904826306
    vertex 73.07736020597736 56.79536292170299 -25.176723158056003
  endloop
endfacet
facet normal -1.0 -5.566575241471408e-32 -3.8943500995199355e-31
  outer loop
    vertex 73.07736020597736 56.80221262522927 -28.796817067538274
    vertex 73.07736020597736 56.79536292170299 -25.176723158056003
    vertex 73.07736020597736 57.04559602238629 -26.832511046960274
  endloop
endfacet
facet normal -1.0 -5.566575241471408e-32 -3.8943500995199355e-31
  outer loop
    vertex 73.07736020597736 56.80221262522927 -28.796817067538274
    vertex 73.07736020597736 57.04559602238629 -26.832511046960274
    vertex 73.07736020597736 56.85386894829952 -28.649791914832225
  endloop
endfacet
facet normal -1.0 -5.566575241471408e-32 -3.8943500995199355e-31
  outer loop
    vertex 73.07736020597736 56.85386894829952 -28.649791914832225
    vertex 73.07736020597736 57.04559602238629 -26.832511046960274
    vertex 73.07736020597736 57.03722788380261 -26.985891752827673
  endloop
endfacet
facet normal 0.2860825628064701 -0.38908830097472324 0.8756523632713415
  outer loop
    vertex 73.12761017750216 46.41590042178491 -21.036647256206113
    vertex 73.07736020597736 48.062457451973096 -20.30047554148407
    vertex 73.07736020597736 46.392782517541164 -21.043075458667637
  endloop
endfacet
facet normal 0.2860825628064701 -0.38908830097472324 0.8756523632713415
  outer loop
    vertex 73.07736020597736 48.062457451973096 -20.30047554148407
    vertex 73.12761017750216 46.41590042178491 -21.036647256206113
    vertex 73.12919736955925 48.06304792967578 -20.30587714317522
  endloop
endfacet
facet normal 0.2860825628064701 -0.38908830097472324 0.8756523632713415
  outer loop
    vertex 73.12919736955925 48.06304792967578 -20.30587714317522
    vertex 73.12761017750216 46.41590042178491 -21.036647256206113
    vertex 76.07736020597736 48.31836894144574 -21.161529084470786
  endloop
endfacet
facet normal 0.2904550854307158 -0.3930787236947509 0.8724247591202013
  outer loop
    vertex 76.07736020597736 48.31836894144574 -21.161529084470786
    vertex 73.12761017750216 46.41590042178491 -21.036647256206113
    vertex 76.07736020597736 46.88979506754578 -21.805185731288727
  endloop
endfacet
facet normal 0.28773517248237773 0.09776756800636861 0.9527066564072366
  outer loop
    vertex 76.07736020597736 51.417576317206795 -21.08055133793542
    vertex 73.07736020597736 51.68471946197901 -20.2070498491244
    vertex 73.07736020597736 49.867438594107064 -20.01532277503762
  endloop
endfacet
facet normal 0.28773517248237773 0.09776756800636861 0.9527066564072366
  outer loop
    vertex 73.07736020597736 51.68471946197901 -20.2070498491244
    vertex 76.07736020597736 51.417576317206795 -21.08055133793542
    vertex 73.12912430109887 51.6816125747861 -20.21181382418013
  endloop
endfacet
facet normal 0.28722307532011854 0.10185626000447068 0.9524327836133926
  outer loop
    vertex 73.12907093882008 49.86607693060533 -20.020184889497592
    vertex 76.07736020597736 51.417576317206795 -21.08055133793542
    vertex 73.07736020597736 49.867438594107064 -20.01532277503762
  endloop
endfacet
facet normal 0.28722307532011854 0.10185626000447068 0.9524327836133926
  outer loop
    vertex 76.07736020597736 51.417576317206795 -21.08055133793542
    vertex 73.12907093882008 49.86607693060533 -20.020184889497592
    vertex 76.07736020597736 49.86271080665556 -20.914369787472896
  endloop
endfacet
facet normal 0.29957145255495593 0.5658757515749936 0.7681416396691106
  outer loop
    vertex 73.12936509890594 53.38527447646899 -20.867635832905
    vertex 76.07736020597736 54.141536147403464 -22.58024027332195
    vertex 73.07736020597736 53.3904553676421 -20.86259088048935
  endloop
endfacet
facet normal 0.29957145255495593 0.5658757515749936 0.7681416396691106
  outer loop
    vertex 76.07736020597736 54.141536147403464 -22.58024027332195
    vertex 73.12936509890594 53.38527447646899 -20.867635832905
    vertex 76.07736020597736 52.877003958092146 -21.648748737822334
  endloop
endfacet
facet normal 0.30852569698519405 0.7398547892531173 0.59785180866083
  outer loop
    vertex 73.07736020597736 56.017843338756265 -23.357854970394374
    vertex 76.07736020597736 54.141536147403464 -22.58024027332195
    vertex 73.13046354754107 56.00619280518057 -23.36281647481888
  endloop
endfacet
facet normal 0.30852569698519405 0.7398547892531173 0.59785180866083
  outer loop
    vertex 76.07736020597736 54.141536147403464 -22.58024027332195
    vertex 73.07736020597736 56.017843338756265 -23.357854970394374
    vertex 73.07736020597736 54.86840322798725 -21.93727183117773
  endloop
endfacet
facet normal 0.30852569698519405 0.7398547892531173 0.59785180866083
  outer loop
    vertex 76.07736020597736 54.141536147403464 -22.58024027332195
    vertex 73.07736020597736 54.86840322798725 -21.93727183117773
    vertex 73.12980896741212 54.8604128270003 -21.942586599736103
  endloop
endfacet
facet normal 0.3242238975851832 0.9347492498103827 0.14533652057758703
  outer loop
    vertex 73.07736020597736 56.79536292170299 -25.176723158056003
    vertex 73.13219850163262 57.02144433115329 -26.803711248527684
    vertex 73.07736020597736 57.04559602238629 -26.832511046960274
  endloop
endfacet
facet normal 0.3242238975851832 0.9347492498103827 0.14533652057758703
  outer loop
    vertex 73.13219850163262 57.02144433115329 -26.803711248527684
    vertex 73.07736020597736 56.79536292170299 -25.176723158056003
    vertex 76.07736020597736 55.76036559531969 -25.258755451495663
  endloop
endfacet
facet normal 0.3242238975851832 0.9347492498103827 0.14533652057758703
  outer loop
    vertex 76.07736020597736 55.76036559531969 -25.258755451495663
    vertex 73.07736020597736 56.79536292170299 -25.176723158056003
    vertex 73.13131094632871 56.744554270285455 -25.0308616184871
  endloop
endfacet
facet normal 0.3242238975851832 0.9347492498103827 0.14533652057758703
  outer loop
    vertex 73.13131094632871 56.744554270285455 -25.0308616184871
    vertex 73.07736020597736 56.79536292170299 -25.176723158056003
    vertex 73.07736020597736 56.76044325593984 -25.027529904826306
  endloop
endfacet
facet normal 0.32267799852054013 0.7646405400492445 -0.5578563917210039
  outer loop
    vertex 73.07736020597736 56.10576254197985 -30.485710134793596
    vertex 73.13517841760643 55.11971367072116 -31.78824035915735
    vertex 73.07736020597736 55.12364696624618 -31.833475680840472
  endloop
endfacet
facet normal 0.32267799852054013 0.7646405400492445 -0.5578563917210039
  outer loop
    vertex 73.13517841760643 55.11971367072116 -31.78824035915735
    vertex 73.07736020597736 56.10576254197985 -30.485710134793596
    vertex 76.07736020597736 55.279419711266776 -29.876856252878852
  endloop
endfacet
facet normal 0.32267799852054013 0.7646405400492445 -0.5578563917210039
  outer loop
    vertex 76.07736020597736 55.279419711266776 -29.876856252878852
    vertex 73.07736020597736 56.10576254197985 -30.485710134793596
    vertex 73.07736020597736 56.198327916934566 -30.355527820495322
  endloop
endfacet
facet normal 0.32267799852054013 0.7646405400492445 -0.5578563917210039
  outer loop
    vertex 76.07736020597736 55.279419711266776 -29.876856252878852
    vertex 73.07736020597736 56.198327916934566 -30.355527820495322
    vertex 73.13434010560314 56.173854537888495 -30.343451678878864
  endloop
endfacet
facet normal -4.497047234557865e-16 0.43819576466969745 -0.898879564694592
  outer loop
    vertex 72.63199346856804 48.459357664520134 -22.24477930685569
    vertex 68.13199346856804 47.286084396080106 -22.816739552948576
    vertex 68.13199346856804 48.459357664520134 -22.244779306855687
  endloop
endfacet
facet normal -4.497047234557865e-16 0.43819576466969745 -0.898879564694592
  outer loop
    vertex 68.13199346856804 47.286084396080106 -22.816739552948576
    vertex 72.63199346856804 48.459357664520134 -22.24477930685569
    vertex 72.63199346856804 47.286084396080106 -22.81673955294858
  endloop
endfacet
facet normal -5.166742281965832e-16 -0.325752638980391 -0.9454550323507254
  outer loop
    vertex 72.63199346856804 52.27681785250827 -22.512470647392078
    vertex 68.13199346856804 51.04275139962802 -22.087278131674637
    vertex 68.13199346856804 52.27681785250827 -22.512470647392075
  endloop
endfacet
facet normal -5.166742281965832e-16 -0.325752638980391 -0.9454550323507254
  outer loop
    vertex 68.13199346856804 51.04275139962802 -22.087278131674637
    vertex 72.63199346856804 52.27681785250827 -22.512470647392078
    vertex 72.63199346856804 51.04275139962802 -22.08727813167464
  endloop
endfacet
facet normal -3.8780086171004283e-16 -0.7548375768822027 -0.6559117566613707
  outer loop
    vertex 72.63199346856804 53.35878658979953 -23.242574980395894
    vertex 68.13199346856804 54.21492323009327 -24.227835726946335
    vertex 72.63199346856804 54.21492323009327 -24.22783572694634
  endloop
endfacet
facet normal -3.8780086171004283e-16 -0.7548375768822027 -0.6559117566613707
  outer loop
    vertex 68.13199346856804 54.21492323009327 -24.227835726946335
    vertex 72.63199346856804 53.35878658979953 -23.242574980395894
    vertex 68.13199346856804 53.35878658979953 -23.242574980395894
  endloop
endfacet
facet normal -1.5501656750420288e-16 -0.9816643956417621 -0.1906174554685225
  outer loop
    vertex 72.63199346856804 54.78688347618616 -25.401108995386362
    vertex 68.13199346856804 55.03568918251597 -26.68243815139753
    vertex 72.63199346856804 55.03568918251597 -26.682438151397537
  endloop
endfacet
facet normal -1.5501656750420288e-16 -0.9816643956417621 -0.1906174554685225
  outer loop
    vertex 68.13199346856804 55.03568918251597 -26.68243815139753
    vertex 72.63199346856804 54.78688347618616 -25.401108995386362
    vertex 68.13199346856804 54.78688347618616 -25.401108995386355
  endloop
endfacet
facet normal 1.1930429077783253e-16 -0.9454550323507253 0.3257526389803913
  outer loop
    vertex 72.63199346856803 54.94438465136721 -27.984502730494246
    vertex 68.13199346856804 54.519192135649774 -29.2185691833745
    vertex 72.63199346856803 54.519192135649774 -29.218569183374505
  endloop
endfacet
facet normal 1.1930429077783253e-16 -0.9454550323507253 0.3257526389803913
  outer loop
    vertex 68.13199346856804 54.519192135649774 -29.2185691833745
    vertex 72.63199346856803 54.94438465136721 -27.984502730494246
    vertex 68.13199346856804 54.94438465136721 -27.98450273049424
  endloop
endfacet
facet normal -4.415428583933123e-16 -0.6378859419943207 -0.7701308492756399
  outer loop
    vertex 68.13199346856804 54.53258080567491 -22.821560748260694
    vertex 65.63199346856804 53.30164949883524 -21.802001829237696
    vertex 65.63199346856804 54.53258080567491 -22.821560748260694
  endloop
endfacet
facet normal -4.415428583933123e-16 -0.6378859419943207 -0.7701308492756399
  outer loop
    vertex 65.63199346856804 53.30164949883524 -21.802001829237696
    vertex 68.13199346856804 54.53258080567491 -22.821560748260694
    vertex 68.13199346856804 53.301649498835225 -21.802001829237696
  endloop
endfacet
facet normal 4.497047234557869e-16 -0.4381957646696963 0.8988795646945927
  outer loop
    vertex 72.63199346856803 51.63055378765548 -31.728634807052394
    vertex 68.13199346856804 52.80382705609552 -31.156674560959495
    vertex 68.13199346856804 51.63055378765548 -31.728634807052394
  endloop
endfacet
facet normal 4.497047234557869e-16 -0.4381957646696963 0.8988795646945927
  outer loop
    vertex 68.13199346856804 52.80382705609552 -31.156674560959495
    vertex 72.63199346856803 51.63055378765548 -31.728634807052394
    vertex 72.63199346856803 52.80382705609552 -31.1566745609595
  endloop
endfacet
facet normal 0.30991995271514305 0.390557698838045 -0.8668415696004516
  outer loop
    vertex 73.13584791387092 53.684399172589124 -32.956497451785516
    vertex 73.13559921522692 53.6572442430275 -32.97277399713356
    vertex 73.07736020597736 53.703063827029546 -32.98291579160949
  endloop
endfacet
facet normal 0.30991995271514305 0.390557698838045 -0.8668415696004516
  outer loop
    vertex 73.13559921522692 53.6572442430275 -32.97277399713356
    vertex 73.13584791387092 53.684399172589124 -32.956497451785516
    vertex 76.07736020597736 51.715897882044075 -32.79783032492769
  endloop
endfacet
facet normal 0.30991995271514305 0.390557698838045 -0.8668415696004516
  outer loop
    vertex 76.07736020597736 51.715897882044075 -32.79783032492769
    vertex 73.13584791387092 53.684399172589124 -32.956497451785516
    vertex 76.07736020597736 53.14447175594404 -32.15417367810974
  endloop
endfacet
facet normal 0.309567211629376 0.3882698267932071 -0.8679946330974553
  outer loop
    vertex 73.13559921522692 53.6572442430275 -32.97277399713356
    vertex 73.07736020597736 53.54576343842407 -33.05070095830708
    vertex 73.07736020597736 53.703063827029546 -32.98291579160949
  endloop
endfacet
facet normal 0.309567211629376 0.3882698267932071 -0.8679946330974553
  outer loop
    vertex 73.07736020597736 53.54576343842407 -33.05070095830708
    vertex 73.13559921522692 53.6572442430275 -32.97277399713356
    vertex 73.07736020597736 52.03338889259761 -33.72551570879306
  endloop
endfacet
facet normal 0.309567211629376 0.3882698267932071 -0.8679946330974553
  outer loop
    vertex 73.07736020597736 52.03338889259761 -33.72551570879306
    vertex 73.13559921522692 53.6572442430275 -32.97277399713356
    vertex 76.07736020597736 51.715897882044075 -32.79783032492769
  endloop
endfacet
facet normal 0.3090537625381249 -0.9395318170396035 -0.14753215456736646
  outer loop
    vertex 73.13357449339921 43.35795005177632 -28.990872924653658
    vertex 73.07736020597736 43.29339175265289 -28.79687370479486
    vertex 73.07736020597736 43.33540308863087 -28.998461345450824
  endloop
endfacet
facet normal 0.3090537625381249 -0.9395318170396035 -0.14753215456736646
  outer loop
    vertex 73.07736020597736 43.29339175265289 -28.79687370479486
    vertex 73.13357449339921 43.35795005177632 -28.990872924653658
    vertex 76.07736020597736 44.273901228170125 -28.70060395790281
  endloop
endfacet
facet normal 0.3090537625381249 -0.9395318170396035 -0.14753215456736646
  outer loop
    vertex 73.07736020597736 43.29339175265289 -28.79687370479486
    vertex 76.07736020597736 44.273901228170125 -28.70060395790281
    vertex 73.13248418022707 43.074370543471126 -27.221230568106822
  endloop
endfacet
facet normal 0.3090537625381249 -0.9395318170396035 -0.14753215456736646
  outer loop
    vertex 73.07736020597736 43.29339175265289 -28.79687370479486
    vertex 73.13248418022707 43.074370543471126 -27.221230568106822
    vertex 73.07736020597736 43.05025032218442 -27.193480203316856
  endloop
endfacet
facet normal 3.098249960976097e-17 0.8340075841639657 -0.5517529787477236
  outer loop
    vertex 73.07736020597736 48.538214535677085 -25.701210645597186
    vertex 76.0773602059774 48.250141674229035 -26.136649982571452
    vertex 73.07736020597736 48.250141674229035 -26.136649982571452
  endloop
endfacet
facet normal 3.098249960976097e-17 0.8340075841639657 -0.5517529787477236
  outer loop
    vertex 76.0773602059774 48.250141674229035 -26.136649982571452
    vertex 73.07736020597736 48.538214535677085 -25.701210645597186
    vertex 76.0773602059774 48.538214535677085 -25.701210645597186
  endloop
endfacet
facet normal -5.677007112200783e-20 0.4463952654610201 -0.8948358882912472
  outer loop
    vertex 76.0773602059774 49.39636963044051 -25.12210219024874
    vertex 73.07736020597736 48.929171545798496 -25.35516728715148
    vertex 73.07736020597736 49.39636963044051 -25.12210219024874
  endloop
endfacet
facet normal -5.677007112200783e-20 0.4463952654610201 -0.8948358882912472
  outer loop
    vertex 73.07736020597736 48.929171545798496 -25.35516728715148
    vertex 76.0773602059774 49.39636963044051 -25.12210219024874
    vertex 76.0773602059774 48.929171545798496 -25.35516728715148
  endloop
endfacet
facet normal 1.611800693229272e-17 -0.19958414551095727 0.9798806911357429
  outer loop
    vertex 76.0773602059774 50.1878763323546 -29.00809289419254
    vertex 73.07736020597736 50.6994767141302 -28.903889060028387
    vertex 73.07736020597736 50.1878763323546 -29.00809289419254
  endloop
endfacet
facet normal 1.611800693229272e-17 -0.19958414551095727 0.9798806911357429
  outer loop
    vertex 73.07736020597736 50.6994767141302 -28.903889060028387
    vertex 76.0773602059774 50.1878763323546 -29.00809289419254
    vertex 76.0773602059774 50.6994767141302 -28.903889060028387
  endloop
endfacet
facet normal 5.372003354071085e-17 0.9981482442087443 -0.06082830412728142
  outer loop
    vertex 73.07736020597736 48.08458465089913 -26.631810826857016
    vertex 76.0773602059774 48.05282590323138 -27.15294878520781
    vertex 73.07736020597736 48.05282590323138 -27.15294878520781
  endloop
endfacet
facet normal 5.372003354071085e-17 0.9981482442087443 -0.06082830412728142
  outer loop
    vertex 76.0773602059774 48.05282590323138 -27.15294878520781
    vertex 73.07736020597736 48.08458465089913 -26.631810826857016
    vertex 76.0773602059774 48.08458465089913 -26.631810826857016
  endloop
endfacet
facet normal 0.3183669552713706 0.7701411110491595 -0.5527432956293574
  outer loop
    vertex 73.13517841760643 55.11971367072116 -31.78824035915735
    vertex 73.13519936428443 55.100605066694555 -31.8139724968798
    vertex 73.07736020597736 55.12364696624618 -31.833475680840472
  endloop
endfacet
facet normal 0.3183669552713706 0.7701411110491595 -0.5527432956293574
  outer loop
    vertex 73.13519936428443 55.100605066694555 -31.8139724968798
    vertex 73.13517841760643 55.11971367072116 -31.78824035915735
    vertex 76.07736020597736 54.359922689857804 -31.157883818259474
  endloop
endfacet
facet normal 0.3183669552713706 0.7701411110491595 -0.5527432956293574
  outer loop
    vertex 76.07736020597736 54.359922689857804 -31.157883818259474
    vertex 73.13517841760643 55.11971367072116 -31.78824035915735
    vertex 76.07736020597736 55.279419711266776 -29.876856252878852
  endloop
endfacet
facet normal 1.0458163740198918e-16 0.9956182211315127 0.09351127071600698
  outer loop
    vertex 65.63199346856803 43.92652240137777 -26.758680131266352
    vertex 68.13199346856804 44.07598525015854 -28.3500170309679
    vertex 65.63199346856803 44.07598525015854 -28.3500170309679
  endloop
endfacet
facet normal 1.0458163740198918e-16 0.9956182211315127 0.09351127071600698
  outer loop
    vertex 68.13199346856804 44.07598525015854 -28.3500170309679
    vertex 65.63199346856803 43.92652240137777 -26.758680131266352
    vertex 68.13199346856804 43.92652240137777 -26.75868013126636
  endloop
endfacet
facet normal 2.3556628802608653e-16 0.9374908551218685 0.34800990871362825
  outer loop
    vertex 65.63199346856803 44.07598525015854 -28.3500170309679
    vertex 68.13199346856804 44.632223572683785 -29.848446608916653
    vertex 65.63199346856803 44.632223572683785 -29.848446608916653
  endloop
endfacet
facet normal 2.3556628802608653e-16 0.9374908551218685 0.34800990871362825
  outer loop
    vertex 68.13199346856804 44.632223572683785 -29.848446608916653
    vertex 65.63199346856803 44.07598525015854 -28.3500170309679
    vertex 68.13199346856804 44.07598525015854 -28.3500170309679
  endloop
endfacet
facet normal -5.993387807663573e-17 -0.9798806911357428 -0.1995841455109571
  outer loop
    vertex 76.0773602059774 51.93881660717517 -26.361442083293717
    vertex 73.07736020597736 52.04302044133933 -26.873042465069325
    vertex 76.0773602059774 52.04302044133933 -26.873042465069325
  endloop
endfacet
facet normal -5.993387807663573e-17 -0.9798806911357428 -0.1995841455109571
  outer loop
    vertex 73.07736020597736 52.04302044133933 -26.873042465069325
    vertex 76.0773602059774 51.93881660717517 -26.361442083293717
    vertex 73.07736020597736 51.93881660717517 -26.361442083293717
  endloop
endfacet
facet normal -1.6008335576578717e-17 -0.6627852857729708 0.7488094984459276
  outer loop
    vertex 76.0773602059774 51.16667479877221 -28.67082396312565
    vertex 73.07736020597736 51.557631808893625 -28.324780604679944
    vertex 73.07736020597736 51.16667479877221 -28.67082396312565
  endloop
endfacet
facet normal -1.6008335576578717e-17 -0.6627852857729708 0.7488094984459276
  outer loop
    vertex 73.07736020597736 51.557631808893625 -28.324780604679944
    vertex 76.0773602059774 51.16667479877221 -28.67082396312565
    vertex 76.0773602059774 51.557631808893625 -28.324780604679944
  endloop
endfacet
facet normal -5.996326442783214e-17 -0.7488094984459281 -0.6627852857729701
  outer loop
    vertex 76.0773602059774 51.35970815182674 -25.503286988530288
    vertex 73.07736020597736 51.705751510272435 -25.894243998651703
    vertex 76.0773602059774 51.705751510272435 -25.894243998651703
  endloop
endfacet
facet normal -5.996326442783214e-17 -0.7488094984459281 -0.6627852857729701
  outer loop
    vertex 73.07736020597736 51.705751510272435 -25.894243998651703
    vertex 76.0773602059774 51.35970815182674 -25.503286988530288
    vertex 73.07736020597736 51.35970815182674 -25.503286988530288
  endloop
endfacet
facet normal -3.616576606923803e-16 0.6559117566613702 -0.7548375768822029
  outer loop
    vertex 72.63199346856804 47.286084396080106 -22.81673955294858
    vertex 68.13199346856804 46.30082364952966 -23.672876193242317
    vertex 68.13199346856804 47.286084396080106 -22.816739552948576
  endloop
endfacet
facet normal -3.616576606923803e-16 0.6559117566613702 -0.7548375768822029
  outer loop
    vertex 68.13199346856804 46.30082364952966 -23.672876193242317
    vertex 72.63199346856804 47.286084396080106 -22.81673955294858
    vertex 72.63199346856804 46.30082364952966 -23.67287619324232
  endloop
endfacet
facet normal -2.4896422602033053e-16 0.8289284463820014 -0.5593546556333663
  outer loop
    vertex 68.13199346856804 45.570719316525846 -24.754844930533572
    vertex 72.63199346856804 46.30082364952966 -23.67287619324232
    vertex 72.63199346856804 45.570719316525846 -24.754844930533576
  endloop
endfacet
facet normal -2.4896422602033053e-16 0.8289284463820014 -0.5593546556333663
  outer loop
    vertex 72.63199346856804 46.30082364952966 -23.67287619324232
    vertex 68.13199346856804 45.570719316525846 -24.754844930533572
    vertex 68.13199346856804 46.30082364952966 -23.672876193242317
  endloop
endfacet
facet normal 5.166742281965831e-16 0.3257526389803916 0.9454550323507253
  outer loop
    vertex 72.63199346856803 47.81309359966735 -31.460943466516003
    vertex 68.13199346856804 49.0471600525476 -31.88613598223344
    vertex 68.13199346856804 47.81309359966735 -31.460943466516
  endloop
endfacet
facet normal 5.166742281965831e-16 0.3257526389803916 0.9454550323507253
  outer loop
    vertex 68.13199346856804 49.0471600525476 -31.88613598223344
    vertex 72.63199346856803 47.81309359966735 -31.460943466516003
    vertex 72.63199346856803 49.0471600525476 -31.88613598223344
  endloop
endfacet
facet normal 5.299472034088032e-16 0.06995111831259138 0.9975504203030631
  outer loop
    vertex 72.63199346856803 49.0471600525476 -31.88613598223344
    vertex 68.13199346856804 50.34922463164431 -31.977440513382206
    vertex 68.13199346856804 49.0471600525476 -31.88613598223344
  endloop
endfacet
facet normal 5.299472034088032e-16 0.06995111831259138 0.9975504203030631
  outer loop
    vertex 68.13199346856804 50.34922463164431 -31.977440513382206
    vertex 72.63199346856803 49.0471600525476 -31.88613598223344
    vertex 72.63199346856803 50.34922463164431 -31.977440513382213
  endloop
endfacet
facet normal 5.377680361183281e-17 0.5517529787477231 0.834007584163966
  outer loop
    vertex 76.0773602059774 48.73613819274398 -28.522704261746846
    vertex 73.07736020597736 49.17157752971824 -28.81077712319489
    vertex 73.07736020597736 48.73613819274398 -28.522704261746846
  endloop
endfacet
facet normal 5.377680361183281e-17 0.5517529787477231 0.834007584163966
  outer loop
    vertex 73.07736020597736 49.17157752971824 -28.81077712319489
    vertex 76.0773602059774 48.73613819274398 -28.522704261746846
    vertex 76.0773602059774 49.17157752971824 -28.81077712319489
  endloop
endfacet
facet normal 4.392554250005709e-17 0.3170954053627732 0.9483936439568851
  outer loop
    vertex 76.0773602059774 49.17157752971824 -28.81077712319489
    vertex 73.07736020597736 49.666738374003806 -28.976334146524792
    vertex 73.07736020597736 49.17157752971824 -28.81077712319489
  endloop
endfacet
facet normal 4.392554250005709e-17 0.3170954053627732 0.9483936439568851
  outer loop
    vertex 73.07736020597736 49.666738374003806 -28.976334146524792
    vertex 76.0773602059774 49.17157752971824 -28.81077712319489
    vertex 76.0773602059774 49.666738374003806 -28.976334146524792
  endloop
endfacet
facet normal 5.996326442783213e-17 0.748809498445928 0.6627852857729702
  outer loop
    vertex 73.07736020597736 48.390094834298274 -28.131747251625427
    vertex 76.0773602059774 48.73613819274398 -28.522704261746846
    vertex 73.07736020597736 48.73613819274398 -28.522704261746846
  endloop
endfacet
facet normal 5.996326442783213e-17 0.748809498445928 0.6627852857729702
  outer loop
    vertex 76.0773602059774 48.73613819274398 -28.522704261746846
    vertex 73.07736020597736 48.390094834298274 -28.131747251625427
    vertex 76.0773602059774 48.390094834298274 -28.131747251625427
  endloop
endfacet
facet normal 0.31934112294843586 0.8676989015328729 0.38094601123082755
  outer loop
    vertex 76.07736020597736 55.12499710617743 -23.81154633565251
    vertex 76.07736020597736 55.76036559531969 -25.258755451495663
    vertex 73.13131094632871 56.744554270285455 -25.0308616184871
  endloop
endfacet
facet normal 1.8486034721512396e-17 0.9975504203030631 -0.06995111831259139
  outer loop
    vertex 68.13199346856804 45.05422226965964 -27.290975962510537
    vertex 72.63199346856804 45.14552680080841 -25.988911383413836
    vertex 72.63199346856803 45.05422226965964 -27.290975962510544
  endloop
endfacet
facet normal 1.8486034721512396e-17 0.9975504203030631 -0.06995111831259139
  outer loop
    vertex 72.63199346856804 45.14552680080841 -25.988911383413836
    vertex 68.13199346856804 45.05422226965964 -27.290975962510537
    vertex 68.13199346856804 45.14552680080841 -25.98891138341383
  endloop
endfacet
facet normal 1.5501656750420283e-16 0.9816643956417621 0.19061745546852235
  outer loop
    vertex 68.13199346856804 45.30302797598946 -28.572305118521715
    vertex 72.63199346856803 45.05422226965964 -27.290975962510544
    vertex 72.63199346856803 45.30302797598946 -28.57230511852172
  endloop
endfacet
facet normal 1.5501656750420283e-16 0.9816643956417621 0.19061745546852235
  outer loop
    vertex 72.63199346856803 45.05422226965964 -27.290975962510544
    vertex 68.13199346856804 45.30302797598946 -28.572305118521715
    vertex 68.13199346856804 45.05422226965964 -27.290975962510537
  endloop
endfacet
facet normal -5.372003354071087e-17 -0.9981482442087443 0.0608283041272808
  outer loop
    vertex 76.0773602059774 52.04302044133933 -26.873042465069325
    vertex 73.07736020597736 52.01126169367158 -27.394180423420114
    vertex 76.0773602059774 52.01126169367158 -27.394180423420114
  endloop
endfacet
facet normal -5.372003354071087e-17 -0.9981482442087443 0.0608283041272808
  outer loop
    vertex 73.07736020597736 52.01126169367158 -27.394180423420114
    vertex 76.0773602059774 52.04302044133933 -26.873042465069325
    vertex 73.07736020597736 52.04302044133933 -26.873042465069325
  endloop
endfacet
facet normal 0.28503784425389844 -0.1523405209609163 0.9463328130295636
  outer loop
    vertex 73.07736020597736 48.062457451973096 -20.30047554148407
    vertex 73.12907093882008 49.86607693060533 -20.020184889497592
    vertex 73.07736020597736 49.867438594107064 -20.01532277503762
  endloop
endfacet
facet normal 0.28503784425389844 -0.1523405209609163 0.9463328130295636
  outer loop
    vertex 73.12907093882008 49.86607693060533 -20.020184889497592
    vertex 73.07736020597736 48.062457451973096 -20.30047554148407
    vertex 76.07736020597736 49.86271080665556 -20.914369787472896
  endloop
endfacet
facet normal 3.878008617100429e-16 0.7548375768822025 0.6559117566613708
  outer loop
    vertex 68.13199346856804 46.731124862376085 -30.73083913351218
    vertex 72.63199346856803 45.87498822208235 -29.745578386961746
    vertex 72.63199346856803 46.731124862376085 -30.730839133512184
  endloop
endfacet
facet normal 3.878008617100429e-16 0.7548375768822025 0.6559117566613708
  outer loop
    vertex 72.63199346856803 45.87498822208235 -29.745578386961746
    vertex 68.13199346856804 46.731124862376085 -30.73083913351218
    vertex 68.13199346856804 45.87498822208235 -29.745578386961743
  endloop
endfacet
facet normal 5.071051524878754e-16 -0.19061745546852266 0.981664395641762
  outer loop
    vertex 72.63199346856803 50.34922463164431 -31.977440513382213
    vertex 68.13199346856804 51.63055378765548 -31.728634807052394
    vertex 68.13199346856804 50.34922463164431 -31.977440513382206
  endloop
endfacet
facet normal 5.071051524878754e-16 -0.19061745546852266 0.981664395641762
  outer loop
    vertex 68.13199346856804 51.63055378765548 -31.728634807052394
    vertex 72.63199346856803 50.34922463164431 -31.977440513382213
    vertex 72.63199346856803 51.63055378765548 -31.728634807052394
  endloop
endfacet
facet normal 0.3018814387197656 -0.5654548342736446 -0.7675470196366144
  outer loop
    vertex 76.07736020597736 47.157262865397676 -32.310610671576136
    vertex 73.13572103194913 46.69177170138147 -33.11874802139065
    vertex 73.07736020597736 46.70539097692861 -33.16340036978778
  endloop
endfacet
facet normal 0.3018814387197656 -0.5654548342736446 -0.7675470196366144
  outer loop
    vertex 73.13572103194913 46.69177170138147 -33.11874802139065
    vertex 76.07736020597736 47.157262865397676 -32.310610671576136
    vertex 76.07736020597736 45.89273067608636 -31.379119136076515
  endloop
endfacet
facet normal 1.6008335576578683e-17 0.6627852857729704 -0.7488094984459279
  outer loop
    vertex 76.0773602059774 48.929171545798496 -25.35516728715148
    vertex 73.07736020597736 48.538214535677085 -25.701210645597186
    vertex 73.07736020597736 48.929171545798496 -25.35516728715148
  endloop
endfacet
facet normal 1.6008335576578683e-17 0.6627852857729704 -0.7488094984459279
  outer loop
    vertex 73.07736020597736 48.538214535677085 -25.701210645597186
    vertex 76.0773602059774 48.929171545798496 -25.35516728715148
    vertex 76.0773602059774 48.538214535677085 -25.701210645597186
  endloop
endfacet
facet normal 1.0 -5.551115123125784e-17 -2.775557561562892e-17
  outer loop
    vertex 76.07736020597736 48.616690506283014 -32.87880807146305
    vertex 76.0773602059774 48.05282590323138 -27.15294878520781
    vertex 76.07736020597736 47.157262865397676 -32.310610671576136
  endloop
endfacet
facet normal 1.0 -5.551115123125784e-17 -2.775557561562892e-17
  outer loop
    vertex 76.0773602059774 48.05282590323138 -27.15294878520781
    vertex 76.07736020597736 48.616690506283014 -32.87880807146305
    vertex 76.0773602059774 48.15702973739553 -27.664549166983413
  endloop
endfacet
facet normal 1.0 -5.551115123125784e-17 -2.775557561562892e-17
  outer loop
    vertex 76.0773602059774 48.15702973739553 -27.664549166983413
    vertex 76.07736020597736 48.616690506283014 -32.87880807146305
    vertex 76.0773602059774 48.390094834298274 -28.131747251625427
  endloop
endfacet
facet normal 1.0 -5.551115123125784e-17 -2.775557561562892e-17
  outer loop
    vertex 76.0773602059774 48.390094834298274 -28.131747251625427
    vertex 76.07736020597736 48.616690506283014 -32.87880807146305
    vertex 76.0773602059774 48.73613819274398 -28.522704261746846
  endloop
endfacet
facet normal 1.0 -5.551115123125784e-17 -2.775557561562892e-17
  outer loop
    vertex 76.0773602059774 48.73613819274398 -28.522704261746846
    vertex 76.07736020597736 48.616690506283014 -32.87880807146305
    vertex 76.07736020597736 50.17155601683426 -33.04498962192558
  endloop
endfacet
facet normal 1.0 -5.551115123125784e-17 -2.775557561562892e-17
  outer loop
    vertex 76.0773602059774 48.73613819274398 -28.522704261746846
    vertex 76.07736020597736 50.17155601683426 -33.04498962192558
    vertex 76.0773602059774 49.17157752971824 -28.81077712319489
  endloop
endfacet
facet normal 1.0 -5.551115123125784e-17 -2.775557561562892e-17
  outer loop
    vertex 76.0773602059774 49.17157752971824 -28.81077712319489
    vertex 76.07736020597736 50.17155601683426 -33.04498962192558
    vertex 76.0773602059774 49.666738374003806 -28.976334146524792
  endloop
endfacet
facet normal 1.0 -5.551115123125784e-17 -2.775557561562892e-17
  outer loop
    vertex 76.0773602059774 49.666738374003806 -28.976334146524792
    vertex 76.07736020597736 50.17155601683426 -33.04498962192558
    vertex 76.0773602059774 50.1878763323546 -29.00809289419254
  endloop
endfacet
facet normal 1.0 -5.551115123125784e-17 -2.775557561562892e-17
  outer loop
    vertex 76.0773602059774 50.1878763323546 -29.00809289419254
    vertex 76.07736020597736 50.17155601683426 -33.04498962192558
    vertex 76.07736020597736 51.715897882044075 -32.79783032492769
  endloop
endfacet
facet normal 1.0 -5.551115123125784e-17 -2.775557561562892e-17
  outer loop
    vertex 76.0773602059774 50.1878763323546 -29.00809289419254
    vertex 76.07736020597736 51.715897882044075 -32.79783032492769
    vertex 76.0773602059774 50.6994767141302 -28.903889060028387
  endloop
endfacet
facet normal 1.0 -5.551115123125784e-17 -2.775557561562892e-17
  outer loop
    vertex 76.0773602059774 50.6994767141302 -28.903889060028387
    vertex 76.07736020597736 51.715897882044075 -32.79783032492769
    vertex 76.0773602059774 51.16667479877221 -28.67082396312565
  endloop
endfacet
facet normal 1.0 -5.551115123125784e-17 -2.775557561562892e-17
  outer loop
    vertex 76.0773602059774 51.16667479877221 -28.67082396312565
    vertex 76.07736020597736 51.715897882044075 -32.79783032492769
    vertex 76.0773602059774 51.557631808893625 -28.324780604679944
  endloop
endfacet
facet normal 1.0 -5.551115123125784e-17 -2.775557561562892e-17
  outer loop
    vertex 76.0773602059774 51.557631808893625 -28.324780604679944
    vertex 76.07736020597736 51.715897882044075 -32.79783032492769
    vertex 76.0773602059774 51.845704670341675 -27.889341267705678
  endloop
endfacet
facet normal 1.0 -5.551115123125784e-17 -2.775557561562892e-17
  outer loop
    vertex 76.0773602059774 51.845704670341675 -27.889341267705678
    vertex 76.07736020597736 51.715897882044075 -32.79783032492769
    vertex 76.07736020597736 53.14447175594404 -32.15417367810974
  endloop
endfacet
facet normal 1.0 -5.551115123125784e-17 -2.775557561562892e-17
  outer loop
    vertex 76.0773602059774 51.845704670341675 -27.889341267705678
    vertex 76.07736020597736 53.14447175594404 -32.15417367810974
    vertex 76.0773602059774 52.01126169367158 -27.394180423420114
  endloop
endfacet
facet normal 1.0 -5.551115123125784e-17 -2.775557561562892e-17
  outer loop
    vertex 76.0773602059774 52.01126169367158 -27.394180423420114
    vertex 76.07736020597736 53.14447175594404 -32.15417367810974
    vertex 76.0773602059774 52.04302044133933 -26.873042465069325
  endloop
endfacet
facet normal 1.0 -5.551115123125784e-17 -2.775557561562892e-17
  outer loop
    vertex 76.0773602059774 52.04302044133933 -26.873042465069325
    vertex 76.07736020597736 53.14447175594404 -32.15417367810974
    vertex 76.07736020597736 52.877003958092146 -21.648748737822334
  endloop
endfacet
facet normal 1.0 -5.551115123125784e-17 -2.775557561562892e-17
  outer loop
    vertex 76.07736020597736 52.877003958092146 -21.648748737822334
    vertex 76.07736020597736 53.14447175594404 -32.15417367810974
    vertex 76.07736020597736 54.141536147403464 -22.58024027332195
  endloop
endfacet
facet normal 1.0 -5.551115123125784e-17 -2.775557561562892e-17
  outer loop
    vertex 76.07736020597736 54.141536147403464 -22.58024027332195
    vertex 76.07736020597736 53.14447175594404 -32.15417367810974
    vertex 76.07736020597736 54.359922689857804 -31.157883818259474
  endloop
endfacet
facet normal 1.0 -5.551115123125784e-17 -2.775557561562892e-17
  outer loop
    vertex 76.07736020597736 54.141536147403464 -22.58024027332195
    vertex 76.07736020597736 54.359922689857804 -31.157883818259474
    vertex 76.07736020597736 55.12499710617743 -23.81154633565251
  endloop
endfacet
facet normal 1.0 -5.551115123125784e-17 -2.775557561562892e-17
  outer loop
    vertex 76.07736020597736 55.12499710617743 -23.81154633565251
    vertex 76.07736020597736 54.359922689857804 -31.157883818259474
    vertex 76.07736020597736 55.279419711266776 -29.876856252878852
  endloop
endfacet
facet normal 1.0 -5.551115123125784e-17 -2.775557561562892e-17
  outer loop
    vertex 76.07736020597736 55.12499710617743 -23.81154633565251
    vertex 76.07736020597736 55.279419711266776 -29.876856252878852
    vertex 76.07736020597736 55.76036559531969 -25.258755451495663
  endloop
endfacet
facet normal 1.0 -5.551115123125784e-17 -2.775557561562892e-17
  outer loop
    vertex 76.07736020597736 55.76036559531969 -25.258755451495663
    vertex 76.07736020597736 55.279419711266776 -29.876856252878852
    vertex 76.07736020597736 55.840300617702624 -28.398390893550406
  endloop
endfacet
facet normal 1.0 -5.551115123125784e-17 -2.775557561562892e-17
  outer loop
    vertex 76.07736020597736 55.76036559531969 -25.258755451495663
    vertex 76.07736020597736 55.840300617702624 -28.398390893550406
    vertex 76.07736020597736 56.00434230229127 -26.823242711232847
  endloop
endfacet
facet normal 1.0 -5.551115123125784e-17 -2.775557561562892e-17
  outer loop
    vertex 76.07736020597736 44.273901228170125 -28.70060395790281
    vertex 76.07736020597736 44.193966205787184 -25.56096851584807
    vertex 76.07736020597736 44.02992452119855 -27.13611669816563
  endloop
endfacet
facet normal 1.0 -5.551115123125784e-17 -2.775557561562892e-17
  outer loop
    vertex 76.07736020597736 44.193966205787184 -25.56096851584807
    vertex 76.07736020597736 44.273901228170125 -28.70060395790281
    vertex 76.07736020597736 44.75484711222305 -24.08250315651962
  endloop
endfacet
facet normal 1.0 -5.551115123125784e-17 -2.775557561562892e-17
  outer loop
    vertex 76.07736020597736 44.75484711222305 -24.08250315651962
    vertex 76.07736020597736 44.273901228170125 -28.70060395790281
    vertex 76.07736020597736 44.909269717312384 -30.147813073745965
  endloop
endfacet
facet normal 1.0 -5.551115123125784e-17 -2.775557561562892e-17
  outer loop
    vertex 76.07736020597736 44.75484711222305 -24.08250315651962
    vertex 76.07736020597736 44.909269717312384 -30.147813073745965
    vertex 76.07736020597736 45.67434413363202 -22.801475591138995
  endloop
endfacet
facet normal 1.0 -5.551115123125784e-17 -2.775557561562892e-17
  outer loop
    vertex 76.07736020597736 45.67434413363202 -22.801475591138995
    vertex 76.07736020597736 44.909269717312384 -30.147813073745965
    vertex 76.07736020597736 45.89273067608636 -31.379119136076515
  endloop
endfacet
facet normal 1.0 -5.551115123125784e-17 -2.775557561562892e-17
  outer loop
    vertex 76.07736020597736 45.67434413363202 -22.801475591138995
    vertex 76.07736020597736 45.89273067608636 -31.379119136076515
    vertex 76.07736020597736 46.88979506754578 -21.805185731288727
  endloop
endfacet
facet normal 1.0 -5.551115123125784e-17 -2.775557561562892e-17
  outer loop
    vertex 76.07736020597736 46.88979506754578 -21.805185731288727
    vertex 76.07736020597736 45.89273067608636 -31.379119136076515
    vertex 76.07736020597736 47.157262865397676 -32.310610671576136
  endloop
endfacet
facet normal 1.0 -5.551115123125784e-17 -2.775557561562892e-17
  outer loop
    vertex 76.07736020597736 46.88979506754578 -21.805185731288727
    vertex 76.07736020597736 47.157262865397676 -32.310610671576136
    vertex 76.07736020597736 48.31836894144574 -21.161529084470786
  endloop
endfacet
facet normal 1.0 -5.551115123125784e-17 -2.775557561562892e-17
  outer loop
    vertex 76.07736020597736 48.31836894144574 -21.161529084470786
    vertex 76.07736020597736 47.157262865397676 -32.310610671576136
    vertex 76.0773602059774 48.05282590323138 -27.15294878520781
  endloop
endfacet
facet normal 1.0 -5.551115123125784e-17 -2.775557561562892e-17
  outer loop
    vertex 76.07736020597736 48.31836894144574 -21.161529084470786
    vertex 76.0773602059774 48.05282590323138 -27.15294878520781
    vertex 76.0773602059774 48.08458465089913 -26.631810826857016
  endloop
endfacet
facet normal 1.0 -5.551115123125784e-17 -2.775557561562892e-17
  outer loop
    vertex 76.07736020597736 48.31836894144574 -21.161529084470786
    vertex 76.0773602059774 48.08458465089913 -26.631810826857016
    vertex 76.0773602059774 48.250141674229035 -26.136649982571452
  endloop
endfacet
facet normal 1.0 -5.551115123125784e-17 -2.775557561562892e-17
  outer loop
    vertex 76.07736020597736 48.31836894144574 -21.161529084470786
    vertex 76.0773602059774 48.250141674229035 -26.136649982571452
    vertex 76.0773602059774 48.538214535677085 -25.701210645597186
  endloop
endfacet
facet normal 1.0 -5.551115123125784e-17 -2.775557561562892e-17
  outer loop
    vertex 76.07736020597736 48.31836894144574 -21.161529084470786
    vertex 76.0773602059774 48.538214535677085 -25.701210645597186
    vertex 76.07736020597736 49.86271080665556 -20.914369787472896
  endloop
endfacet
facet normal 1.0 -5.551115123125784e-17 -2.775557561562892e-17
  outer loop
    vertex 76.07736020597736 49.86271080665556 -20.914369787472896
    vertex 76.0773602059774 48.538214535677085 -25.701210645597186
    vertex 76.0773602059774 48.929171545798496 -25.35516728715148
  endloop
endfacet
facet normal 1.0 -5.551115123125784e-17 -2.775557561562892e-17
  outer loop
    vertex 76.07736020597736 49.86271080665556 -20.914369787472896
    vertex 76.0773602059774 48.929171545798496 -25.35516728715148
    vertex 76.0773602059774 49.39636963044051 -25.12210219024874
  endloop
endfacet
facet normal 1.0 -5.551115123125784e-17 -2.775557561562892e-17
  outer loop
    vertex 76.07736020597736 49.86271080665556 -20.914369787472896
    vertex 76.0773602059774 49.39636963044051 -25.12210219024874
    vertex 76.0773602059774 49.90797001221611 -25.017898356084586
  endloop
endfacet
facet normal 1.0 -5.551115123125784e-17 -2.775557561562892e-17
  outer loop
    vertex 76.07736020597736 49.86271080665556 -20.914369787472896
    vertex 76.0773602059774 49.90797001221611 -25.017898356084586
    vertex 76.07736020597736 51.417576317206795 -21.08055133793542
  endloop
endfacet
facet normal 1.0 -5.551115123125784e-17 -2.775557561562892e-17
  outer loop
    vertex 76.07736020597736 51.417576317206795 -21.08055133793542
    vertex 76.0773602059774 49.90797001221611 -25.017898356084586
    vertex 76.0773602059774 50.42910797056691 -25.049657103752338
  endloop
endfacet
facet normal 1.0 -5.551115123125784e-17 -2.775557561562892e-17
  outer loop
    vertex 76.07736020597736 51.417576317206795 -21.08055133793542
    vertex 76.0773602059774 50.42910797056691 -25.049657103752338
    vertex 76.0773602059774 50.92426881485247 -25.21521412708224
  endloop
endfacet
facet normal 1.0 -5.551115123125784e-17 -2.775557561562892e-17
  outer loop
    vertex 76.07736020597736 51.417576317206795 -21.08055133793542
    vertex 76.0773602059774 50.92426881485247 -25.21521412708224
    vertex 76.0773602059774 51.35970815182674 -25.503286988530288
  endloop
endfacet
facet normal 1.0 -5.551115123125784e-17 -2.775557561562892e-17
  outer loop
    vertex 76.07736020597736 51.417576317206795 -21.08055133793542
    vertex 76.0773602059774 51.35970815182674 -25.503286988530288
    vertex 76.0773602059774 51.705751510272435 -25.894243998651703
  endloop
endfacet
facet normal 1.0 -5.551115123125784e-17 -2.775557561562892e-17
  outer loop
    vertex 76.07736020597736 51.417576317206795 -21.08055133793542
    vertex 76.0773602059774 51.705751510272435 -25.894243998651703
    vertex 76.07736020597736 52.877003958092146 -21.648748737822334
  endloop
endfacet
facet normal 1.0 -5.551115123125784e-17 -2.775557561562892e-17
  outer loop
    vertex 76.07736020597736 52.877003958092146 -21.648748737822334
    vertex 76.0773602059774 51.705751510272435 -25.894243998651703
    vertex 76.0773602059774 51.93881660717517 -26.361442083293717
  endloop
endfacet
facet normal 1.0 -5.551115123125784e-17 -2.775557561562892e-17
  outer loop
    vertex 76.07736020597736 52.877003958092146 -21.648748737822334
    vertex 76.0773602059774 51.93881660717517 -26.361442083293717
    vertex 76.0773602059774 52.04302044133933 -26.873042465069325
  endloop
endfacet
facet normal 3.108082825729347e-17 0.0608283041272807 0.9981482442087444
  outer loop
    vertex 76.0773602059774 49.666738374003806 -28.976334146524792
    vertex 73.07736020597736 50.1878763323546 -29.00809289419254
    vertex 73.07736020597736 49.666738374003806 -28.976334146524792
  endloop
endfacet
facet normal 3.108082825729347e-17 0.0608283041272807 0.9981482442087444
  outer loop
    vertex 73.07736020597736 50.1878763323546 -29.00809289419254
    vertex 76.0773602059774 49.666738374003806 -28.976334146524792
    vertex 76.0773602059774 50.1878763323546 -29.00809289419254
  endloop
endfacet
facet normal 0.32715147900683184 0.9395386549253405 -0.1011880708617589
  outer loop
    vertex 73.07736020597736 57.03722788380261 -26.985891752827673
    vertex 73.13325992753495 56.8341952054044 -28.614527402733753
    vertex 73.07736020597736 56.85386894829952 -28.649791914832225
  endloop
endfacet
facet normal 0.32715147900683184 0.9395386549253405 -0.1011880708617589
  outer loop
    vertex 73.13325992753495 56.8341952054044 -28.614527402733753
    vertex 73.07736020597736 57.03722788380261 -26.985891752827673
    vertex 76.07736020597736 56.00434230229127 -26.823242711232847
  endloop
endfacet
facet normal 0.32715147900683184 0.9395386549253405 -0.1011880708617589
  outer loop
    vertex 76.07736020597736 56.00434230229127 -26.823242711232847
    vertex 73.07736020597736 57.03722788380261 -26.985891752827673
    vertex 73.13229830325652 57.02554275042175 -26.832456139316022
  endloop
endfacet
facet normal 0.32715147900683184 0.9395386549253405 -0.1011880708617589
  outer loop
    vertex 73.13229830325652 57.02554275042175 -26.832456139316022
    vertex 73.07736020597736 57.03722788380261 -26.985891752827673
    vertex 73.07736020597736 57.04559602238629 -26.832511046960274
  endloop
endfacet
facet normal 0.3068041932663906 -0.9466524544594656 0.09859167033796046
  outer loop
    vertex 76.07736020597736 44.193966205787184 -25.56096851584807
    vertex 73.1314589560787 43.25447334849474 -25.40741517027144
    vertex 76.07736020597736 44.02992452119855 -27.13611669816563
  endloop
endfacet
facet normal 0.3068041932663906 -0.9466524544594656 0.09859167033796046
  outer loop
    vertex 73.1314589560787 43.25447334849474 -25.40741517027144
    vertex 76.07736020597736 44.193966205787184 -25.56096851584807
    vertex 73.13159160474571 43.257824261519 -25.379352112063383
  endloop
endfacet
facet normal 0.3068041932663906 -0.9466524544594656 0.09859167033796046
  outer loop
    vertex 73.1314589560787 43.25447334849474 -25.40741517027144
    vertex 73.13159160474571 43.257824261519 -25.379352112063383
    vertex 73.07736020597736 43.24197739627119 -25.376199335444902
  endloop
endfacet
facet normal 0.3092675993473193 -0.9396188307624403 -0.1465264647446683
  outer loop
    vertex 76.07736020597736 44.02992452119855 -27.13611669816563
    vertex 73.13248418022707 43.074370543471126 -27.221230568106822
    vertex 76.07736020597736 44.273901228170125 -28.70060395790281
  endloop
endfacet
facet normal 0.3092675993473193 -0.9396188307624403 -0.1465264647446683
  outer loop
    vertex 73.13248418022707 43.074370543471126 -27.221230568106822
    vertex 76.07736020597736 44.02992452119855 -27.13611669816563
    vertex 73.07736020597736 43.05025032218442 -27.193480203316856
  endloop
endfacet
facet normal 0.3092675993473193 -0.9396188307624403 -0.1465264647446683
  outer loop
    vertex 73.07736020597736 43.05025032218442 -27.193480203316856
    vertex 76.07736020597736 44.02992452119855 -27.13611669816563
    vertex 73.1325707334929 43.070222478332035 -27.19218253040042
  endloop
endfacet
facet normal 0.3251218250490697 0.940584873513413 -0.09795863716140171
  outer loop
    vertex 73.13325992753495 56.8341952054044 -28.614527402733753
    vertex 73.13334141358982 56.83063640428376 -28.644479067699606
    vertex 73.07736020597736 56.85386894829952 -28.649791914832225
  endloop
endfacet
facet normal 0.3251218250490697 0.940584873513413 -0.09795863716140171
  outer loop
    vertex 73.13334141358982 56.83063640428376 -28.644479067699606
    vertex 73.13325992753495 56.8341952054044 -28.614527402733753
    vertex 76.07736020597736 55.840300617702624 -28.398390893550406
  endloop
endfacet
facet normal 0.3251218250490697 0.940584873513413 -0.09795863716140171
  outer loop
    vertex 76.07736020597736 55.840300617702624 -28.398390893550406
    vertex 73.13325992753495 56.8341952054044 -28.614527402733753
    vertex 76.07736020597736 56.00434230229127 -26.823242711232847
  endloop
endfacet
facet normal 0.30426914665018917 -0.33959422707700476 -0.889997779397644
  outer loop
    vertex 73.13619772849096 48.38601445302729 -33.77785574475408
    vertex 73.07736020597736 48.232823580748544 -33.749225606690565
    vertex 73.07736020597736 48.411126882591695 -33.81894140115273
  endloop
endfacet
facet normal 0.30426914665018917 -0.33959422707700476 -0.889997779397644
  outer loop
    vertex 73.07736020597736 48.232823580748544 -33.749225606690565
    vertex 73.13619772849096 48.38601445302729 -33.77785574475408
    vertex 73.07736020597736 46.70539097692861 -33.16340036978778
  endloop
endfacet
facet normal 0.30426914665018917 -0.33959422707700476 -0.889997779397644
  outer loop
    vertex 73.07736020597736 46.70539097692861 -33.16340036978778
    vertex 73.13619772849096 48.38601445302729 -33.77785574475408
    vertex 76.07736020597736 47.157262865397676 -32.310610671576136
  endloop
endfacet
facet normal 0.3165039550707416 0.6013409872292624 -0.7336308768738636
  outer loop
    vertex 73.13519936428443 55.100605066694555 -31.8139724968798
    vertex 73.13475252752752 55.07918764142698 -31.836241107092192
    vertex 73.07736020597736 55.12364696624618 -31.833475680840472
  endloop
endfacet
facet normal 0.3165039550707416 0.6013409872292624 -0.7336308768738636
  outer loop
    vertex 73.13475252752752 55.07918764142698 -31.836241107092192
    vertex 73.13519936428443 55.100605066694555 -31.8139724968798
    vertex 76.07736020597736 53.14447175594404 -32.15417367810974
  endloop
endfacet
facet normal 0.3165039550707416 0.6013409872292624 -0.7336308768738636
  outer loop
    vertex 76.07736020597736 53.14447175594404 -32.15417367810974
    vertex 73.13519936428443 55.100605066694555 -31.8139724968798
    vertex 76.07736020597736 54.359922689857804 -31.157883818259474
  endloop
endfacet
facet normal -5.3776803611832835e-17 -0.5517529787477239 -0.8340075841639654
  outer loop
    vertex 76.0773602059774 51.35970815182674 -25.503286988530288
    vertex 73.07736020597736 50.92426881485247 -25.21521412708224
    vertex 73.07736020597736 51.35970815182674 -25.503286988530288
  endloop
endfacet
facet normal -5.3776803611832835e-17 -0.5517529787477239 -0.8340075841639654
  outer loop
    vertex 73.07736020597736 50.92426881485247 -25.21521412708224
    vertex 76.0773602059774 51.35970815182674 -25.503286988530288
    vertex 76.0773602059774 50.92426881485247 -25.21521412708224
  endloop
endfacet
facet normal -0.1138316926874568 0.9935000481831436 -1.9886733317386086e-17
  outer loop
    vertex 85.67084718984239 45.01850202747842 -24.533238719619106
    vertex 85.58674753242622 45.00886618863209 -26.536852719619173
    vertex 85.58674753242622 45.00886618863207 -24.533238719619096
  endloop
endfacet
facet normal -0.1138316926874568 0.9935000481831436 -1.9886733317386086e-17
  outer loop
    vertex 85.58674753242622 45.00886618863209 -26.536852719619173
    vertex 85.67084718984239 45.01850202747842 -24.533238719619106
    vertex 85.67084718984232 45.01850202747842 -26.536852719619166
  endloop
endfacet
facet normal 0.9942109083320566 0.10744612488846296 8.897417653368082e-17
  outer loop
    vertex 78.81510341948724 58.46263465235303 -26.533995719619163
    vertex 78.90027734530705 57.674510871775325 -24.5332387196191
    vertex 78.90027734530705 57.674510871775325 -26.533995719619163
  endloop
endfacet
facet normal 0.9942109083320566 0.10744612488846296 8.897417653368082e-17
  outer loop
    vertex 78.90027734530705 57.674510871775325 -24.5332387196191
    vertex 78.81510341948724 58.46263465235303 -26.533995719619163
    vertex 78.81510341948724 58.46263465235303 -24.5332387196191
  endloop
endfacet
facet normal -0.010365572205122032 -0.999946276013297 4.545823192170912e-16
  outer loop
    vertex 86.25446010268074 61.66156978394313 -26.533995719619153
    vertex 86.40135950280097 61.660047005794574 -24.533238719619096
    vertex 86.25446010268074 61.66156978394313 -24.533238719619096
  endloop
endfacet
facet normal -0.010365572205122032 -0.999946276013297 4.545823192170912e-16
  outer loop
    vertex 86.40135950280097 61.660047005794574 -24.533238719619096
    vertex 86.25446010268074 61.66156978394313 -26.533995719619153
    vertex 86.40135950280097 61.660047005794574 -26.533995719619153
  endloop
endfacet
facet normal 3.630618899188707e-32 -1.0 -2.616136627441687e-16
  outer loop
    vertex 91.56726898352014 60.0056551914195 -26.533995719619153
    vertex 92.42019033352014 60.0056551914195 -24.533238719619117
    vertex 91.56726898352014 60.0056551914195 -24.533238719619117
  endloop
endfacet
facet normal 3.630618899188707e-32 -1.0 -2.616136627441687e-16
  outer loop
    vertex 92.42019033352014 60.0056551914195 -24.533238719619117
    vertex 91.56726898352014 60.0056551914195 -26.533995719619153
    vertex 92.42019033352014 60.0056551914195 -26.533995719619153
  endloop
endfacet
facet normal 0.4584097077881972 0.8887409857801876 -3.4168905130143946e-16
  outer loop
    vertex 80.48935773467805 56.02126966295428 -26.533995719619163
    vertex 80.43701244667908 56.04826919213053 -24.5332387196191
    vertex 80.48935773467805 56.02126966295428 -24.5332387196191
  endloop
endfacet
facet normal 0.4584097077881972 0.8887409857801876 -3.4168905130143946e-16
  outer loop
    vertex 80.43701244667908 56.04826919213053 -24.5332387196191
    vertex 80.48935773467805 56.02126966295428 -26.533995719619163
    vertex 80.43701244667908 56.04826919213053 -26.533995719619163
  endloop
endfacet
facet normal 0.6734573736754278 -0.7392260586871889 4.305815785824163e-16
  outer loop
    vertex 79.34487964607824 59.84130479319298 -26.533995719619167
    vertex 79.89740662406408 60.34467363836057 -24.533238719619103
    vertex 79.34487964607824 59.84130479319298 -24.533238719619103
  endloop
endfacet
facet normal 0.6734573736754278 -0.7392260586871889 4.305815785824163e-16
  outer loop
    vertex 79.89740662406408 60.34467363836057 -24.533238719619103
    vertex 79.34487964607824 59.84130479319298 -26.533995719619167
    vertex 79.89740662406408 60.34467363836057 -26.533995719619167
  endloop
endfacet
facet normal 0.41581792080342633 -0.9094478856639977 4.724557915849325e-16
  outer loop
    vertex 79.89740662406408 60.34467363836057 -26.533995719619167
    vertex 80.57716417048218 60.65547250221811 -24.533238719619103
    vertex 79.89740662406408 60.34467363836057 -24.533238719619103
  endloop
endfacet
facet normal 0.41581792080342633 -0.9094478856639977 4.724557915849325e-16
  outer loop
    vertex 80.57716417048218 60.65547250221811 -24.533238719619103
    vertex 79.89740662406408 60.34467363836057 -26.533995719619167
    vertex 80.57716417048218 60.65547250221811 -26.533995719619167
  endloop
endfacet
facet normal -0.3666546059930433 -0.930357135676449 3.734014805235109e-16
  outer loop
    vertex 80.69127265495484 57.16705409278425 -26.533995719619163
    vertex 81.12903962514147 56.99452972572617 -24.5332387196191
    vertex 80.69127265495484 57.16705409278425 -24.5332387196191
  endloop
endfacet
facet normal -0.3666546059930433 -0.930357135676449 3.734014805235109e-16
  outer loop
    vertex 81.12903962514147 56.99452972572617 -24.5332387196191
    vertex 80.69127265495484 57.16705409278425 -26.533995719619163
    vertex 81.12903962514147 56.99452972572617 -26.533995719619163
  endloop
endfacet
facet normal 0.5953311617147741 -0.8034804340438774 2.181570161031487e-17
  outer loop
    vertex 83.10826593504513 54.2791276213589 -24.533238719619106
    vertex 83.24403329224862 54.379723149342276 -26.53685271961918
    vertex 83.24403329224863 54.37972314934224 -24.5332387196191
  endloop
endfacet
facet normal 0.5953311617147741 -0.8034804340438774 2.181570161031487e-17
  outer loop
    vertex 83.24403329224862 54.379723149342276 -26.53685271961918
    vertex 83.10826593504513 54.2791276213589 -24.533238719619106
    vertex 83.10826593504513 54.2791276213589 -26.53685271961918
  endloop
endfacet
facet normal 0.59533116171478 -0.803480434043873 1.0508242845720223e-16
  outer loop
    vertex 82.19528087645799 53.602660052856606 -26.53685271961918
    vertex 83.10826593504513 54.2791276213589 -24.533238719619106
    vertex 82.19528087645799 53.602660052856606 -24.533238719619103
  endloop
endfacet
facet normal 0.59533116171478 -0.803480434043873 1.0508242845720223e-16
  outer loop
    vertex 83.10826593504513 54.2791276213589 -24.533238719619106
    vertex 82.19528087645799 53.602660052856606 -26.53685271961918
    vertex 83.10826593504513 54.2791276213589 -26.53685271961918
  endloop
endfacet
facet normal 0.7830017829927596 -0.6220194593661517 2.0397587366322813e-16
  outer loop
    vertex 81.38338256127967 52.580637640501024 -26.53685271961918
    vertex 82.19528087645799 53.602660052856606 -24.533238719619103
    vertex 81.38338256127967 52.580637640501 -24.533238719619114
  endloop
endfacet
facet normal 0.7830017829927596 -0.6220194593661517 2.0397587366322813e-16
  outer loop
    vertex 82.19528087645799 53.602660052856606 -24.533238719619103
    vertex 81.38338256127967 52.580637640501024 -26.53685271961918
    vertex 82.19528087645799 53.602660052856606 -26.53685271961918
  endloop
endfacet
facet normal 0.9173121267314341 -0.3981688864683598 1.3189272952114093e-16
  outer loop
    vertex 81.38338256127967 52.580637640501024 -26.53685271961918
    vertex 80.8636678751675 51.383305050705715 -24.533238719619103
    vertex 80.8636678751675 51.3833050507057 -26.53685271961919
  endloop
endfacet
facet normal 0.9173121267314341 -0.3981688864683598 1.3189272952114093e-16
  outer loop
    vertex 80.8636678751675 51.383305050705715 -24.533238719619103
    vertex 81.38338256127967 52.580637640501024 -26.53685271961918
    vertex 81.38338256127967 52.580637640501 -24.533238719619114
  endloop
endfacet
facet normal 0.9891091649633184 -0.14718376196295205 -9.068441861340775e-19
  outer loop
    vertex 80.8636678751675 51.3833050507057 -26.53685271961919
    vertex 80.67155451511098 50.092258520779616 -24.533238719619114
    vertex 80.67155451511098 50.092258520779616 -26.53685271961919
  endloop
endfacet
facet normal 0.9891091649633184 -0.14718376196295205 -9.068441861340775e-19
  outer loop
    vertex 80.67155451511098 50.092258520779616 -24.533238719619114
    vertex 80.8636678751675 51.3833050507057 -26.53685271961919
    vertex 80.8636678751675 51.383305050705715 -24.533238719619103
  endloop
endfacet
facet normal 0.9935000481831326 0.11383169268755172 -5.412297124531302e-19
  outer loop
    vertex 80.67155451511098 50.092258520779616 -26.53685271961919
    vertex 80.8201346891157 48.7954807381817 -24.533238719619092
    vertex 80.8201346891157 48.7954807381817 -26.53685271961919
  endloop
endfacet
facet normal 0.9935000481831326 0.11383169268755172 -5.412297124531302e-19
  outer loop
    vertex 80.8201346891157 48.7954807381817 -24.533238719619092
    vertex 80.67155451511098 50.092258520779616 -26.53685271961919
    vertex 80.67155451511098 50.092258520779616 -24.533238719619114
  endloop
endfacet
facet normal 0.9301855449557251 0.367089705597175 4.9697930073121886e-17
  outer loop
    vertex 80.8201346891157 48.7954807381817 -26.53685271961919
    vertex 81.29928290386349 47.581344965769674 -24.533238719619092
    vertex 81.29928290386349 47.581344965769674 -26.53685271961919
  endloop
endfacet
facet normal 0.9301855449557251 0.367089705597175 4.9697930073121886e-17
  outer loop
    vertex 81.29928290386349 47.581344965769674 -24.533238719619092
    vertex 80.8201346891157 48.7954807381817 -26.53685271961919
    vertex 80.8201346891157 48.7954807381817 -24.533238719619092
  endloop
endfacet
facet normal 0.8034804340438736 0.5953311617147791 9.465876144397813e-17
  outer loop
    vertex 81.29928290386349 47.581344965769674 -26.53685271961919
    vertex 82.07634600034922 46.53259254997907 -24.5332387196191
    vertex 82.07634600034915 46.53259254997905 -26.53685271961918
  endloop
endfacet
facet normal 0.8034804340438736 0.5953311617147791 9.465876144397813e-17
  outer loop
    vertex 82.07634600034922 46.53259254997907 -24.5332387196191
    vertex 81.29928290386349 47.581344965769674 -26.53685271961919
    vertex 81.29928290386349 47.581344965769674 -24.533238719619092
  endloop
endfacet
facet normal 0.977643047731525 -0.21027142274264288 2.3156852845707425e-16
  outer loop
    vertex 78.9722686497973 59.19336397711638 -26.533995719619167
    vertex 78.81510341948724 58.46263465235303 -24.5332387196191
    vertex 78.81510341948724 58.46263465235303 -26.533995719619163
  endloop
endfacet
facet normal 0.977643047731525 -0.21027142274264288 2.3156852845707425e-16
  outer loop
    vertex 78.81510341948724 58.46263465235303 -24.5332387196191
    vertex 78.9722686497973 59.19336397711638 -26.533995719619167
    vertex 78.9722686497973 59.19336397711638 -24.533238719619103
  endloop
endfacet
facet normal -0.05663483362392011 -0.9983949597330662 4.474536987492383e-16
  outer loop
    vertex 81.12903962514147 56.99452972572617 -26.533995719619163
    vertex 81.59882087345122 56.96788097056341 -24.5332387196191
    vertex 81.12903962514147 56.99452972572617 -24.5332387196191
  endloop
endfacet
facet normal -0.05663483362392011 -0.9983949597330662 4.474536987492383e-16
  outer loop
    vertex 81.59882087345122 56.96788097056341 -24.5332387196191
    vertex 81.12903962514147 56.99452972572617 -26.533995719619163
    vertex 81.59882087345122 56.96788097056341 -26.533995719619163
  endloop
endfacet
facet normal -0.2688175142087957 -0.9631911254027438 4.019528922611962e-16
  outer loop
    vertex 86.40135950280097 61.660047005794574 -26.533995719619153
    vertex 86.54285930325717 61.62055575258792 -24.533238719619096
    vertex 86.40135950280097 61.660047005794574 -24.533238719619096
  endloop
endfacet
facet normal -0.2688175142087957 -0.9631911254027438 4.019528922611962e-16
  outer loop
    vertex 86.54285930325717 61.62055575258792 -24.533238719619096
    vertex 86.40135950280097 61.660047005794574 -26.533995719619153
    vertex 86.54285930325717 61.62055575258792 -26.533995719619153
  endloop
endfacet
facet normal 0.9631911254027536 -0.26881751420876004 2.562625930566093e-16
  outer loop
    vertex 85.80447325951937 61.32363535826739 -26.533995719619153
    vertex 85.76498200631274 61.182135557811186 -24.533238719619096
    vertex 85.76498200631274 61.182135557811186 -26.533995719619153
  endloop
endfacet
facet normal 0.9631911254027536 -0.26881751420876004 2.562625930566093e-16
  outer loop
    vertex 85.76498200631274 61.182135557811186 -24.533238719619096
    vertex 85.80447325951937 61.32363535826739 -26.533995719619153
    vertex 85.80447325951937 61.32363535826739 -24.533238719619096
  endloop
endfacet
facet normal 0.6220194593661404 0.7830017829927686 5.179352441648858e-17
  outer loop
    vertex 83.09836841270477 45.72069423480076 -24.5332387196191
    vertex 82.07634600034915 46.53259254997905 -26.53685271961918
    vertex 82.07634600034922 46.53259254997907 -24.5332387196191
  endloop
endfacet
facet normal 0.6220194593661404 0.7830017829927686 5.179352441648858e-17
  outer loop
    vertex 82.07634600034915 46.53259254997905 -26.53685271961918
    vertex 83.09836841270477 45.72069423480076 -24.5332387196191
    vertex 83.09836841270477 45.72069423480076 -26.536852719619166
  endloop
endfacet
facet normal -0.19006255945809847 -0.9817719814153574 4.213560504170106e-16
  outer loop
    vertex 81.31933498466653 60.74406560725718 -26.533995719619167
    vertex 82.05315043879966 60.60200528569311 -24.533238719619103
    vertex 81.31933498466653 60.74406560725718 -24.533238719619103
  endloop
endfacet
facet normal -0.19006255945809847 -0.9817719814153574 4.213560504170106e-16
  outer loop
    vertex 82.05315043879966 60.60200528569311 -24.533238719619103
    vertex 81.31933498466653 60.74406560725718 -26.533995719619167
    vertex 82.05315043879966 60.60200528569311 -26.533995719619167
  endloop
endfacet
facet normal -0.9999999850855308 -0.0001727105623314721 -1.3869911216262401e-16
  outer loop
    vertex 82.05315043879966 60.60200528569311 -24.533238719619103
    vertex 82.05328976395398 59.79530793974496 -26.533995719619167
    vertex 82.05328976395398 59.79530793974496 -24.533238719619103
  endloop
endfacet
facet normal -0.9999999850855308 -0.0001727105623314721 -1.3869911216262401e-16
  outer loop
    vertex 82.05328976395398 59.79530793974496 -26.533995719619167
    vertex 82.05315043879966 60.60200528569311 -24.533238719619103
    vertex 82.05315043879966 60.60200528569311 -26.533995719619167
  endloop
endfacet
facet normal 0.24622569136199882 0.969212519994096 -4.078341663927429e-16
  outer loop
    vertex 82.05328976395398 59.79530793974496 -26.533995719619167
    vertex 81.55955693233308 59.920739365057855 -24.533238719619103
    vertex 82.05328976395398 59.79530793974496 -24.533238719619103
  endloop
endfacet
facet normal 0.24622569136199882 0.969212519994096 -4.078341663927429e-16
  outer loop
    vertex 81.55955693233308 59.920739365057855 -24.533238719619103
    vertex 82.05328976395398 59.79530793974496 -26.533995719619167
    vertex 81.55955693233308 59.920739365057855 -26.533995719619167
  endloop
endfacet
facet normal -0.09640355220372483 0.9953423306192217 -4.672999039414937e-16
  outer loop
    vertex 81.55955693233308 59.920739365057855 -26.533995719619167
    vertex 81.05251314452505 59.871629806704085 -24.533238719619103
    vertex 81.55955693233308 59.920739365057855 -24.533238719619103
  endloop
endfacet
facet normal -0.09640355220372483 0.9953423306192217 -4.672999039414937e-16
  outer loop
    vertex 81.05251314452505 59.871629806704085 -24.533238719619103
    vertex 81.55955693233308 59.920739365057855 -26.533995719619167
    vertex 81.05251314452505 59.871629806704085 -26.533995719619167
  endloop
endfacet
facet normal 0.11852874967957028 -0.9929506208766867 4.692796638358939e-16
  outer loop
    vertex 80.57716417048218 60.65547250221811 -26.533995719619167
    vertex 81.31933498466653 60.74406560725718 -24.533238719619103
    vertex 80.57716417048218 60.65547250221811 -24.533238719619103
  endloop
endfacet
facet normal 0.11852874967957028 -0.9929506208766867 4.692796638358939e-16
  outer loop
    vertex 81.31933498466653 60.74406560725718 -24.533238719619103
    vertex 80.57716417048218 60.65547250221811 -26.533995719619167
    vertex 81.31933498466653 60.74406560725718 -26.533995719619167
  endloop
endfacet
facet normal -0.4276496990148851 0.9039445419562411 -4.715880064512126e-16
  outer loop
    vertex 81.05251314452505 59.871629806704085 -26.533995719619167
    vertex 80.59202889662136 59.65377800177926 -24.533238719619103
    vertex 81.05251314452505 59.871629806704085 -24.533238719619103
  endloop
endfacet
facet normal -0.4276496990148851 0.9039445419562411 -4.715880064512126e-16
  outer loop
    vertex 80.59202889662136 59.65377800177926 -24.533238719619103
    vertex 81.05251314452505 59.871629806704085 -26.533995719619167
    vertex 80.59202889662136 59.65377800177926 -26.533995719619167
  endloop
endfacet
facet normal -0.6397370782918883 -0.7685938268413027 2.6173227260958525e-16
  outer loop
    vertex 80.32962122242637 57.46807372464451 -26.533995719619163
    vertex 80.69127265495484 57.16705409278425 -24.5332387196191
    vertex 80.32962122242637 57.46807372464451 -24.5332387196191
  endloop
endfacet
facet normal -0.6397370782918883 -0.7685938268413027 2.6173227260958525e-16
  outer loop
    vertex 80.69127265495484 57.16705409278425 -24.5332387196191
    vertex 80.32962122242637 57.46807372464451 -26.533995719619163
    vertex 80.69127265495484 57.16705409278425 -26.533995719619163
  endloop
endfacet
facet normal 0.3670897055971743 -0.9301855449557254 3.056635824426399e-17
  outer loop
    vertex 83.24403329224862 54.379723149342276 -26.53685271961918
    vertex 84.45816906466067 54.85887136409011 -24.533238719619106
    vertex 83.24403329224863 54.37972314934224 -24.5332387196191
  endloop
endfacet
facet normal 0.3670897055971743 -0.9301855449557254 3.056635824426399e-17
  outer loop
    vertex 84.45816906466067 54.85887136409011 -24.533238719619106
    vertex 83.24403329224862 54.379723149342276 -26.53685271961918
    vertex 84.45816906466067 54.85887136409011 -26.53685271961918
  endloop
endfacet
facet normal 0.1138316926875502 -0.9935000481831328 1.2947839413486617e-17
  outer loop
    vertex 84.45816906466067 54.85887136409011 -26.53685271961918
    vertex 85.7549468472585 55.00745153809478 -24.533238719619106
    vertex 84.45816906466067 54.85887136409011 -24.533238719619106
  endloop
endfacet
facet normal 0.1138316926875502 -0.9935000481831328 1.2947839413486617e-17
  outer loop
    vertex 85.7549468472585 55.00745153809478 -24.533238719619106
    vertex 84.45816906466067 54.85887136409011 -26.53685271961918
    vertex 85.7549468472585 55.00745153809478 -26.53685271961918
  endloop
endfacet
facet normal -0.14718376196296123 -0.989109164963317 1.6222777041473955e-18
  outer loop
    vertex 85.7549468472585 55.00745153809478 -26.53685271961918
    vertex 87.04599337718471 54.815338178038296 -24.533238719619106
    vertex 85.7549468472585 55.00745153809478 -24.533238719619106
  endloop
endfacet
facet normal -0.14718376196296123 -0.989109164963317 1.6222777041473955e-18
  outer loop
    vertex 87.04599337718471 54.815338178038296 -24.533238719619106
    vertex 85.7549468472585 55.00745153809478 -26.53685271961918
    vertex 87.04599337718466 54.81533817803825 -26.53685271961918
  endloop
endfacet
facet normal -0.3981688864683628 -0.9173121267314328 -7.478758333193363e-17
  outer loop
    vertex 87.04599337718471 54.815338178038296 -24.533238719619106
    vertex 88.24332596697998 54.295623491926186 -26.53685271961918
    vertex 88.24332596697998 54.295623491926186 -24.5332387196191
  endloop
endfacet
facet normal -0.3981688864683628 -0.9173121267314328 -7.478758333193363e-17
  outer loop
    vertex 88.24332596697998 54.295623491926186 -26.53685271961918
    vertex 87.04599337718471 54.815338178038296 -24.533238719619106
    vertex 87.04599337718466 54.81533817803825 -26.53685271961918
  endloop
endfacet
facet normal -0.6220194593661361 -0.783001782992772 3.1473202430398617e-17
  outer loop
    vertex 88.24332596697998 54.295623491926186 -26.53685271961918
    vertex 89.26534837933559 53.48372517674773 -24.5332387196191
    vertex 88.24332596697998 54.295623491926186 -24.5332387196191
  endloop
endfacet
facet normal -0.6220194593661361 -0.783001782992772 3.1473202430398617e-17
  outer loop
    vertex 89.26534837933559 53.48372517674773 -24.5332387196191
    vertex 88.24332596697998 54.295623491926186 -26.53685271961918
    vertex 89.26534837933559 53.48372517674773 -26.536852719619173
  endloop
endfacet
facet normal -0.8034804340438759 -0.5953311617147761 -6.69031858283494e-17
  outer loop
    vertex 89.26534837933559 53.48372517674773 -24.5332387196191
    vertex 90.04241147582123 52.43497276095718 -26.53685271961919
    vertex 90.04241147582123 52.43497276095718 -24.533238719619114
  endloop
endfacet
facet normal -0.8034804340438759 -0.5953311617147761 -6.69031858283494e-17
  outer loop
    vertex 90.04241147582123 52.43497276095718 -26.53685271961919
    vertex 89.26534837933559 53.48372517674773 -24.5332387196191
    vertex 89.26534837933559 53.48372517674773 -26.536852719619173
  endloop
endfacet
facet normal -0.9301855449557269 -0.36708970559717097 -2.1942354457493108e-17
  outer loop
    vertex 90.52155969056896 51.22083698854514 -24.53323871961909
    vertex 90.04241147582123 52.43497276095718 -26.53685271961919
    vertex 90.52155969056903 51.220836988545074 -26.53685271961919
  endloop
endfacet
facet normal -0.9301855449557269 -0.36708970559717097 -2.1942354457493108e-17
  outer loop
    vertex 90.04241147582123 52.43497276095718 -26.53685271961919
    vertex 90.52155969056896 51.22083698854514 -24.53323871961909
    vertex 90.04241147582123 52.43497276095718 -24.533238719619114
  endloop
endfacet
facet normal -0.9935000481831323 -0.11383169268755503 1.1156353217496908e-16
  outer loop
    vertex 90.52155969056896 51.22083698854514 -24.53323871961909
    vertex 90.67013986457371 49.92405920594726 -26.53685271961918
    vertex 90.67013986457371 49.92405920594726 -24.5332387196191
  endloop
endfacet
facet normal -0.9935000481831323 -0.11383169268755503 1.1156353217496908e-16
  outer loop
    vertex 90.67013986457371 49.92405920594726 -26.53685271961918
    vertex 90.52155969056896 51.22083698854514 -24.53323871961909
    vertex 90.52155969056903 51.220836988545074 -26.53685271961919
  endloop
endfacet
facet normal -0.9891091649633171 0.14718376196296068 -1.1011545827638167e-16
  outer loop
    vertex 90.67013986457371 49.92405920594726 -24.5332387196191
    vertex 90.47802650451722 48.633012676021124 -26.53685271961918
    vertex 90.47802650451722 48.633012676021124 -24.533238719619106
  endloop
endfacet
facet normal -0.9891091649633171 0.14718376196296068 -1.1011545827638167e-16
  outer loop
    vertex 90.47802650451722 48.633012676021124 -26.53685271961918
    vertex 90.67013986457371 49.92405920594726 -24.5332387196191
    vertex 90.67013986457371 49.92405920594726 -26.53685271961918
  endloop
endfacet
facet normal -0.9173121267314355 0.39816888646835624 -4.862600267425425e-17
  outer loop
    vertex 90.47802650451722 48.633012676021124 -24.533238719619106
    vertex 89.95831181840514 47.435680086225815 -26.536852719619183
    vertex 89.95831181840514 47.435680086225815 -24.5332387196191
  endloop
endfacet
facet normal -0.9173121267314355 0.39816888646835624 -4.862600267425425e-17
  outer loop
    vertex 89.95831181840514 47.435680086225815 -26.536852719619183
    vertex 90.47802650451722 48.633012676021124 -24.533238719619106
    vertex 90.47802650451722 48.633012676021124 -26.53685271961918
  endloop
endfacet
facet normal -0.7830017829927596 0.6220194593661517 -2.0397587366322813e-16
  outer loop
    vertex 89.95831181840514 47.435680086225815 -24.5332387196191
    vertex 89.1464135032267 46.41365767387029 -26.53685271961918
    vertex 89.1464135032267 46.41365767387026 -24.5332387196191
  endloop
endfacet
facet normal -0.7830017829927596 0.6220194593661517 -2.0397587366322813e-16
  outer loop
    vertex 89.1464135032267 46.41365767387029 -26.53685271961918
    vertex 89.95831181840514 47.435680086225815 -24.5332387196191
    vertex 89.95831181840514 47.435680086225815 -26.536852719619183
  endloop
endfacet
facet normal -0.59533116171478 0.803480434043873 -1.0508242845720223e-16
  outer loop
    vertex 89.1464135032267 46.41365767387026 -24.5332387196191
    vertex 88.23342844463963 45.73719010536793 -26.536852719619166
    vertex 88.23342844463967 45.737190105367866 -24.533238719619096
  endloop
endfacet
facet normal -0.59533116171478 0.803480434043873 -1.0508242845720223e-16
  outer loop
    vertex 88.23342844463963 45.73719010536793 -26.536852719619166
    vertex 89.1464135032267 46.41365767387026 -24.5332387196191
    vertex 89.1464135032267 46.41365767387029 -26.53685271961918
  endloop
endfacet
facet normal -0.595331161714766 0.8034804340438833 -7.732685284157208e-17
  outer loop
    vertex 88.23342844463967 45.737190105367866 -24.533238719619096
    vertex 88.09766108743615 45.63659457738454 -26.53685271961918
    vertex 88.09766108743615 45.63659457738454 -24.53323871961909
  endloop
endfacet
facet normal -0.595331161714766 0.8034804340438833 -7.732685284157208e-17
  outer loop
    vertex 88.09766108743615 45.63659457738454 -26.53685271961918
    vertex 88.23342844463967 45.737190105367866 -24.533238719619096
    vertex 88.23342844463963 45.73719010536793 -26.536852719619166
  endloop
endfacet
facet normal -0.3670897055971765 0.9301855449557247 3.88225807948082e-17
  outer loop
    vertex 88.09766108743615 45.63659457738454 -26.53685271961918
    vertex 86.88352531502412 45.15744636263678 -24.5332387196191
    vertex 88.09766108743615 45.63659457738454 -24.53323871961909
  endloop
endfacet
facet normal -0.3670897055971765 0.9301855449557247 3.88225807948082e-17
  outer loop
    vertex 86.88352531502412 45.15744636263678 -24.5332387196191
    vertex 88.09766108743615 45.63659457738454 -26.53685271961918
    vertex 86.8835253150241 45.15744636263674 -26.536852719619166
  endloop
endfacet
facet normal -0.11383169268755619 0.9935000481831321 -6.008945509579884e-18
  outer loop
    vertex 86.8835253150241 45.15744636263674 -26.536852719619166
    vertex 85.67084718984239 45.01850202747842 -24.533238719619106
    vertex 86.88352531502412 45.15744636263678 -24.5332387196191
  endloop
endfacet
facet normal -0.11383169268755619 0.9935000481831321 -6.008945509579884e-18
  outer loop
    vertex 85.67084718984239 45.01850202747842 -24.533238719619106
    vertex 86.8835253150241 45.15744636263674 -26.536852719619166
    vertex 85.67084718984232 45.01850202747842 -26.536852719619166
  endloop
endfacet
facet normal 0.14718376196296123 0.989109164963317 -1.6222777041473955e-18
  outer loop
    vertex 85.58674753242622 45.00886618863209 -26.536852719619173
    vertex 84.29570100250005 45.20097954868856 -24.533238719619096
    vertex 85.58674753242622 45.00886618863207 -24.533238719619096
  endloop
endfacet
facet normal 0.14718376196296123 0.989109164963317 -1.6222777041473955e-18
  outer loop
    vertex 84.29570100250005 45.20097954868856 -24.533238719619096
    vertex 85.58674753242622 45.00886618863209 -26.536852719619173
    vertex 84.29570100250005 45.20097954868856 -26.53685271961918
  endloop
endfacet
facet normal 0.3981688864683608 0.9173121267314337 3.315421990849004e-17
  outer loop
    vertex 84.29570100250005 45.20097954868856 -26.53685271961918
    vertex 83.09836841270477 45.72069423480076 -24.5332387196191
    vertex 84.29570100250005 45.20097954868856 -24.533238719619096
  endloop
endfacet
facet normal 0.3981688864683608 0.9173121267314337 3.315421990849004e-17
  outer loop
    vertex 83.09836841270477 45.72069423480076 -24.5332387196191
    vertex 84.29570100250005 45.20097954868856 -26.53685271961918
    vertex 83.09836841270477 45.72069423480076 -26.536852719619166
  endloop
endfacet
facet normal 3.630618899188707e-32 -1.0 -2.616136627441687e-16
  outer loop
    vertex 89.84480214726001 60.02487421833482 -26.533995719619146
    vertex 90.69772349726001 60.02487421833482 -24.53323871961911
    vertex 89.84480214726001 60.02487421833482 -24.53323871961911
  endloop
endfacet
facet normal 3.630618899188707e-32 -1.0 -2.616136627441687e-16
  outer loop
    vertex 90.69772349726001 60.02487421833482 -24.53323871961911
    vertex 89.84480214726001 60.02487421833482 -26.533995719619146
    vertex 90.69772349726001 60.02487421833482 -26.533995719619146
  endloop
endfacet
facet normal -0.04503534223318495 -0.9989853942625689 -2.31750453569817e-16
  outer loop
    vertex 89.76037081323146 60.02868047420704 -26.53399571961914
    vertex 89.84480214726001 60.02487421833482 -24.53323871961911
    vertex 89.76037081323146 60.02868047420704 -24.533238719619106
  endloop
endfacet
facet normal -0.04503534223318495 -0.9989853942625689 -2.31750453569817e-16
  outer loop
    vertex 89.84480214726001 60.02487421833482 -24.53323871961911
    vertex 89.76037081323146 60.02868047420704 -26.53399571961914
    vertex 89.84480214726001 60.02487421833482 -26.533995719619146
  endloop
endfacet
facet normal 0.9148624842365005 0.40376556928076346 -4.95628157983487e-16
  outer loop
    vertex 89.76037081323146 60.02868047420704 -26.53399571961914
    vertex 90.66232061804263 57.98501924634143 -24.533238719619114
    vertex 90.66232061804263 57.98501924634143 -26.533995719619153
  endloop
endfacet
facet normal 0.9148624842365005 0.40376556928076346 -4.95628157983487e-16
  outer loop
    vertex 90.66232061804263 57.98501924634143 -24.533238719619114
    vertex 89.76037081323146 60.02868047420704 -26.53399571961914
    vertex 89.76037081323146 60.02868047420704 -24.533238719619106
  endloop
endfacet
facet normal -0.9148624842364995 0.40376556928076573 7.068893369225367e-16
  outer loop
    vertex 92.5046216675487 60.00946144729172 -24.533238719619114
    vertex 91.61121612044617 57.98516001983509 -26.533995719619146
    vertex 91.61121612044617 57.98516001983509 -24.533238719619114
  endloop
endfacet
facet normal -0.9148624842364995 0.40376556928076573 7.068893369225367e-16
  outer loop
    vertex 91.61121612044617 57.98516001983509 -26.533995719619146
    vertex 92.5046216675487 60.00946144729172 -24.533238719619114
    vertex 92.5046216675487 60.00946144729172 -26.533995719619153
  endloop
endfacet
facet normal -0.9126532381775136 -0.40873471450819876 4.928762183300561e-16
  outer loop
    vertex 91.61121612044617 57.98516001983509 -24.533238719619114
    vertex 92.5139706671563 55.9694225962942 -26.533995719619146
    vertex 92.5139706671563 55.9694225962942 -24.53323871961911
  endloop
endfacet
facet normal -0.9126532381775136 -0.40873471450819876 4.928762183300561e-16
  outer loop
    vertex 92.5139706671563 55.9694225962942 -26.533995719619146
    vertex 91.61121612044617 57.98516001983509 -24.533238719619114
    vertex 91.61121612044617 57.98516001983509 -26.533995719619146
  endloop
endfacet
facet normal 0.9126532381775133 -0.4087347145081994 -7.0673738983642e-16
  outer loop
    vertex 90.66232061804263 57.98501924634143 -26.533995719619153
    vertex 89.75102181362385 55.95020356937888 -24.533238719619117
    vertex 89.75102181362385 55.95020356937888 -26.533995719619153
  endloop
endfacet
facet normal 0.9126532381775133 -0.4087347145081994 -7.0673738983642e-16
  outer loop
    vertex 89.75102181362385 55.95020356937888 -24.533238719619117
    vertex 90.66232061804263 57.98501924634143 -26.533995719619153
    vertex 90.66232061804263 57.98501924634143 -24.533238719619114
  endloop
endfacet
facet normal -0.9126532381775101 -0.4087347145082062 4.928762183300517e-16
  outer loop
    vertex 90.69772349726001 60.02487421833482 -24.53323871961911
    vertex 91.1367998921774 59.04447182185422 -26.533995719619153
    vertex 91.1367998921774 59.04447182185422 -24.533238719619114
  endloop
endfacet
facet normal -0.9126532381775101 -0.4087347145082062 4.928762183300517e-16
  outer loop
    vertex 91.1367998921774 59.04447182185422 -26.533995719619153
    vertex 90.69772349726001 60.02487421833482 -24.53323871961911
    vertex 90.69772349726001 60.02487421833482 -26.533995719619146
  endloop
endfacet
facet normal -3.630618899188707e-32 1.0 2.616136627441687e-16
  outer loop
    vertex 90.71310808362385 55.95020356937888 -26.533995719619153
    vertex 89.75102181362385 55.95020356937888 -24.533238719619117
    vertex 90.71310808362385 55.95020356937888 -24.533238719619117
  endloop
endfacet
facet normal -3.630618899188707e-32 1.0 2.616136627441687e-16
  outer loop
    vertex 89.75102181362385 55.95020356937888 -24.533238719619117
    vertex 90.71310808362385 55.95020356937888 -26.533995719619153
    vertex 89.75102181362385 55.95020356937888 -26.533995719619153
  endloop
endfacet
facet normal 0.9148624842364971 0.4037655692807712 -4.956281579834827e-16
  outer loop
    vertex 91.13673730474521 56.9100736304161 -26.533995719619153
    vertex 91.5518843971563 55.9694225962942 -24.53323871961911
    vertex 91.5518843971563 55.9694225962942 -26.533995719619146
  endloop
endfacet
facet normal 0.9148624842364971 0.4037655692807712 -4.956281579834827e-16
  outer loop
    vertex 91.5518843971563 55.9694225962942 -24.53323871961911
    vertex 91.13673730474521 56.9100736304161 -26.533995719619153
    vertex 91.13673730474521 56.9100736304161 -24.533238719619114
  endloop
endfacet
facet normal -0.9148624842364996 0.4037655692807653 7.068893369225367e-16
  outer loop
    vertex 91.13673730474521 56.9100736304161 -24.533238719619114
    vertex 90.71310808362385 55.95020356937888 -26.533995719619153
    vertex 90.71310808362385 55.95020356937888 -24.533238719619117
  endloop
endfacet
facet normal -0.9148624842364996 0.4037655692807653 7.068893369225367e-16
  outer loop
    vertex 90.71310808362385 55.95020356937888 -26.533995719619153
    vertex 91.13673730474521 56.9100736304161 -24.533238719619114
    vertex 91.13673730474521 56.9100736304161 -26.533995719619153
  endloop
endfacet
facet normal -0.9685567404028926 -0.24879276641438705 -2.0953469496104045e-17
  outer loop
    vertex 86.84424425720906 61.312856957855395 -24.533238719619096
    vertex 86.88079372893291 61.17056890942656 -26.533995719619153
    vertex 86.88079372893291 61.17056890942656 -24.533238719619096
  endloop
endfacet
facet normal -0.9685567404028926 -0.24879276641438705 -2.0953469496104045e-17
  outer loop
    vertex 86.88079372893291 61.17056890942656 -26.533995719619153
    vertex 86.84424425720906 61.312856957855395 -24.533238719619096
    vertex 86.84424425720906 61.312856957855395 -26.533995719619153
  endloop
endfacet
facet normal 2.374032562955251e-16 -2.501455266992816e-31 1.0
  outer loop
    vertex 91.61121612044617 57.98516001983509 -24.533238719619114
    vertex 92.5139706671563 55.9694225962942 -24.53323871961911
    vertex 92.5046216675487 60.00946144729172 -24.533238719619114
  endloop
endfacet
facet normal 2.374032562955251e-16 -2.501455266992816e-31 1.0
  outer loop
    vertex 89.91954406811676 58.76693901000682 -24.5332387196191
    vertex 89.75102181362385 55.95020356937888 -24.533238719619117
    vertex 90.66232061804263 57.98501924634143 -24.533238719619114
  endloop
endfacet
facet normal 2.374032562955251e-16 -2.501455266992816e-31 1.0
  outer loop
    vertex 89.75102181362385 55.95020356937888 -24.533238719619117
    vertex 89.91954406811676 58.76693901000682 -24.5332387196191
    vertex 89.86839626299903 58.43431836840554 -24.5332387196191
  endloop
endfacet
facet normal 2.374032562955251e-16 -2.501455266992816e-31 1.0
  outer loop
    vertex 89.75102181362385 55.95020356937888 -24.533238719619117
    vertex 89.86839626299903 58.43431836840554 -24.5332387196191
    vertex 89.71843848603896 58.12436527384781 -24.5332387196191
  endloop
endfacet
facet normal 2.374032562955251e-16 -2.501455266992816e-31 1.0
  outer loop
    vertex 90.67013986457371 49.92405920594726 -24.5332387196191
    vertex 90.44508361193074 43.79120974438669 -24.53323871961909
    vertex 90.70293257202253 43.76166633003179 -24.5332387196191
  endloop
endfacet
facet normal 2.374032562955251e-16 -2.501455266992816e-31 1.0
  outer loop
    vertex 90.44508361193074 43.79120974438669 -24.53323871961909
    vertex 90.67013986457371 49.92405920594726 -24.5332387196191
    vertex 90.47802650451722 48.633012676021124 -24.533238719619106
  endloop
endfacet
facet normal 2.374032562955251e-16 -2.501455266992816e-31 1.0
  outer loop
    vertex 90.44508361193074 43.79120974438669 -24.53323871961909
    vertex 90.47802650451722 48.633012676021124 -24.533238719619106
    vertex 89.95831181840514 47.435680086225815 -24.5332387196191
  endloop
endfacet
facet normal 2.374032562955251e-16 -2.501455266992816e-31 1.0
  outer loop
    vertex 90.44508361193074 43.79120974438669 -24.53323871961909
    vertex 89.95831181840514 47.435680086225815 -24.5332387196191
    vertex 90.18837424380398 43.753010269677105 -24.533238719619078
  endloop
endfacet
facet normal 2.374032562955251e-16 -2.501455266992816e-31 1.0
  outer loop
    vertex 90.18837424380398 43.753010269677105 -24.533238719619078
    vertex 89.95831181840514 47.435680086225815 -24.5332387196191
    vertex 89.95029878684778 43.649671136977005 -24.533238719619078
  endloop
endfacet
facet normal 2.374032562955251e-16 -2.501455266992816e-31 1.0
  outer loop
    vertex 89.95029878684778 43.649671136977005 -24.533238719619078
    vertex 89.95831181840514 47.435680086225815 -24.5332387196191
    vertex 89.1464135032267 46.41365767387026 -24.5332387196191
  endloop
endfacet
facet normal 2.374032562955251e-16 -2.501455266992816e-31 1.0
  outer loop
    vertex 89.95029878684778 43.649671136977005 -24.533238719619078
    vertex 89.1464135032267 46.41365767387026 -24.5332387196191
    vertex 89.74708169001526 43.48823473740391 -24.533238719619067
  endloop
endfacet
facet normal 2.374032562955251e-16 -2.501455266992816e-31 1.0
  outer loop
    vertex 89.74708169001526 43.48823473740391 -24.533238719619067
    vertex 89.1464135032267 46.41365767387026 -24.5332387196191
    vertex 89.59257186262364 43.2797026948024 -24.533238719619085
  endloop
endfacet
facet normal 2.374032562955251e-16 -2.501455266992816e-31 1.0
  outer loop
    vertex 89.59257186262364 43.2797026948024 -24.533238719619085
    vertex 89.1464135032267 46.41365767387026 -24.5332387196191
    vertex 89.49729889407 43.03828612326039 -24.533238719619067
  endloop
endfacet
facet normal 2.374032562955251e-16 -2.501455266992816e-31 1.0
  outer loop
    vertex 89.49729889407 43.03828612326039 -24.533238719619067
    vertex 89.1464135032267 46.41365767387026 -24.5332387196191
    vertex 89.46775547971517 42.78043716316868 -24.533238719619085
  endloop
endfacet
facet normal 2.374032562955251e-16 -2.501455266992816e-31 1.0
  outer loop
    vertex 91.13673730474521 56.9100736304161 -24.533238719619114
    vertex 91.45585619314872 42.81388161217118 -24.53323871961909
    vertex 91.5518843971563 55.9694225962942 -24.53323871961911
  endloop
endfacet
facet normal 2.374032562955251e-16 -2.501455266992816e-31 1.0
  outer loop
    vertex 91.45585619314872 42.81388161217118 -24.53323871961909
    vertex 91.13673730474521 56.9100736304161 -24.533238719619114
    vertex 91.41765671843912 43.070590980297936 -24.533238719619078
  endloop
endfacet
facet normal 2.374032562955251e-16 -2.501455266992816e-31 1.0
  outer loop
    vertex 91.41765671843912 43.070590980297936 -24.533238719619078
    vertex 91.13673730474521 56.9100736304161 -24.533238719619114
    vertex 91.31431758573906 43.308666437254196 -24.533238719619085
  endloop
endfacet
facet normal 2.374032562955251e-16 -2.501455266992816e-31 1.0
  outer loop
    vertex 91.31431758573906 43.308666437254196 -24.533238719619085
    vertex 91.13673730474521 56.9100736304161 -24.533238719619114
    vertex 91.15288118616593 43.51188353408655 -24.533238719619085
  endloop
endfacet
facet normal 2.374032562955251e-16 -2.501455266992816e-31 1.0
  outer loop
    vertex 91.15288118616593 43.51188353408655 -24.533238719619085
    vertex 91.13673730474521 56.9100736304161 -24.533238719619114
    vertex 90.94434914356444 43.666393361478285 -24.53323871961907
  endloop
endfacet
facet normal 2.374032562955251e-16 -2.501455266992816e-31 1.0
  outer loop
    vertex 90.94434914356444 43.666393361478285 -24.53323871961907
    vertex 91.13673730474521 56.9100736304161 -24.533238719619114
    vertex 90.71310808362385 55.95020356937888 -24.533238719619117
  endloop
endfacet
facet normal 2.374032562955251e-16 -2.501455266992816e-31 1.0
  outer loop
    vertex 90.94434914356444 43.666393361478285 -24.53323871961907
    vertex 90.71310808362385 55.95020356937888 -24.533238719619117
    vertex 90.70293257202253 43.76166633003179 -24.5332387196191
  endloop
endfacet
facet normal 2.374032562955251e-16 -2.501455266992816e-31 1.0
  outer loop
    vertex 90.70293257202253 43.76166633003179 -24.5332387196191
    vertex 90.71310808362385 55.95020356937888 -24.533238719619117
    vertex 90.67013986457371 49.92405920594726 -24.5332387196191
  endloop
endfacet
facet normal 2.374032562955251e-16 -2.501455266992816e-31 1.0
  outer loop
    vertex 90.67013986457371 49.92405920594726 -24.5332387196191
    vertex 90.71310808362385 55.95020356937888 -24.533238719619117
    vertex 90.52155969056896 51.22083698854514 -24.53323871961909
  endloop
endfacet
facet normal 2.374032562955251e-16 -2.501455266992816e-31 1.0
  outer loop
    vertex 90.52155969056896 51.22083698854514 -24.53323871961909
    vertex 90.71310808362385 55.95020356937888 -24.533238719619117
    vertex 89.75102181362385 55.95020356937888 -24.533238719619117
  endloop
endfacet
facet normal 2.374032562955251e-16 -2.501455266992816e-31 1.0
  outer loop
    vertex 90.52155969056896 51.22083698854514 -24.53323871961909
    vertex 89.75102181362385 55.95020356937888 -24.533238719619117
    vertex 90.04241147582123 52.43497276095718 -24.533238719619114
  endloop
endfacet
facet normal 2.374032562955251e-16 -2.501455266992816e-31 1.0
  outer loop
    vertex 90.04241147582123 52.43497276095718 -24.533238719619114
    vertex 89.75102181362385 55.95020356937888 -24.533238719619117
    vertex 89.26534837933559 53.48372517674773 -24.5332387196191
  endloop
endfacet
facet normal 2.374032562955251e-16 -2.501455266992816e-31 1.0
  outer loop
    vertex 89.26534837933559 53.48372517674773 -24.5332387196191
    vertex 89.75102181362385 55.95020356937888 -24.533238719619117
    vertex 89.71843848603896 58.12436527384781 -24.5332387196191
  endloop
endfacet
facet normal 2.374032562955251e-16 -2.501455266992816e-31 1.0
  outer loop
    vertex 89.26534837933559 53.48372517674773 -24.5332387196191
    vertex 89.71843848603896 58.12436527384781 -24.5332387196191
    vertex 89.47989011191942 57.858202517505994 -24.5332387196191
  endloop
endfacet
facet normal 2.374032562955251e-16 -2.501455266992816e-31 1.0
  outer loop
    vertex 89.26534837933559 53.48372517674773 -24.5332387196191
    vertex 89.47989011191942 57.858202517505994 -24.5332387196191
    vertex 89.16900781811677 57.653968651370064 -24.5332387196191
  endloop
endfacet
facet normal 2.374032562955251e-16 -2.501455266992816e-31 1.0
  outer loop
    vertex 89.26534837933559 53.48372517674773 -24.5332387196191
    vertex 89.16900781811677 57.653968651370064 -24.5332387196191
    vertex 88.24332596697998 54.295623491926186 -24.5332387196191
  endloop
endfacet
facet normal 2.374032562955251e-16 -2.501455266992816e-31 1.0
  outer loop
    vertex 88.24332596697998 54.295623491926186 -24.5332387196191
    vertex 89.16900781811677 57.653968651370064 -24.5332387196191
    vertex 88.80697771919641 57.52558187590474 -24.5332387196191
  endloop
endfacet
facet normal 2.374032562955251e-16 -2.501455266992816e-31 1.0
  outer loop
    vertex 88.24332596697998 54.295623491926186 -24.5332387196191
    vertex 88.80697771919641 57.52558187590474 -24.5332387196191
    vertex 88.41847156811677 57.48179153768881 -24.533238719619096
  endloop
endfacet
facet normal 2.374032562955251e-16 -2.501455266992816e-31 1.0
  outer loop
    vertex 88.24332596697998 54.295623491926186 -24.5332387196191
    vertex 88.41847156811677 57.48179153768881 -24.533238719619096
    vertex 88.40167422248862 58.05147625559503 -24.533238719619078
  endloop
endfacet
facet normal 2.374032562955251e-16 -2.501455266992816e-31 1.0
  outer loop
    vertex 89.16230613226202 58.97676421171459 -24.533238719619078
    vertex 89.16230613226202 58.59627720497693 -24.533238719619078
    vertex 89.18913832073689 58.78652070834573 -24.533238719619078
  endloop
endfacet
facet normal 2.374032562955251e-16 -2.501455266992816e-31 1.0
  outer loop
    vertex 89.16230613226202 58.59627720497693 -24.533238719619078
    vertex 89.16230613226202 58.97676421171459 -24.533238719619078
    vertex 89.08363813613975 59.154042934721105 -24.533238719619078
  endloop
endfacet
facet normal 2.374032562955251e-16 -2.501455266992816e-31 1.0
  outer loop
    vertex 89.16230613226202 58.59627720497693 -24.533238719619078
    vertex 89.08363813613975 59.154042934721105 -24.533238719619078
    vertex 89.08363813613975 58.41899848197041 -24.533238719619078
  endloop
endfacet
facet normal 2.374032562955251e-16 -2.501455266992816e-31 1.0
  outer loop
    vertex 89.08363813613975 58.41899848197041 -24.533238719619078
    vertex 89.08363813613975 59.154042934721105 -24.533238719619078
    vertex 88.95849542630091 59.30627562535932 -24.533238719619078
  endloop
endfacet
facet normal 2.374032562955251e-16 -2.501455266992816e-31 1.0
  outer loop
    vertex 89.08363813613975 58.41899848197041 -24.533238719619078
    vertex 88.95849542630091 59.30627562535932 -24.533238719619078
    vertex 88.95849542630091 58.266765791332176 -24.533238719619078
  endloop
endfacet
facet normal 2.374032562955251e-16 -2.501455266992816e-31 1.0
  outer loop
    vertex 88.95849542630091 58.266765791332176 -24.533238719619078
    vertex 88.95849542630091 59.30627562535932 -24.533238719619078
    vertex 88.79540627161275 59.4230878773387 -24.533238719619078
  endloop
endfacet
facet normal 2.374032562955251e-16 -2.501455266992816e-31 1.0
  outer loop
    vertex 88.95849542630091 58.266765791332176 -24.533238719619078
    vertex 88.79540627161275 59.4230878773387 -24.533238719619078
    vertex 88.79540627161275 58.14995353935281 -24.533238719619078
  endloop
endfacet
facet normal 2.374032562955251e-16 -2.501455266992816e-31 1.0
  outer loop
    vertex 88.79540627161275 58.14995353935281 -24.533238719619078
    vertex 88.79540627161275 59.4230878773387 -24.533238719619078
    vertex 88.60548492844977 59.49651912872816 -24.533238719619078
  endloop
endfacet
facet normal 2.374032562955251e-16 -2.501455266992816e-31 1.0
  outer loop
    vertex 88.79540627161275 58.14995353935281 -24.533238719619078
    vertex 88.60548492844977 59.49651912872816 -24.533238719619078
    vertex 88.60548492844977 58.076522287963314 -24.533238719619078
  endloop
endfacet
facet normal 2.374032562955251e-16 -2.501455266992816e-31 1.0
  outer loop
    vertex 88.60548492844977 58.076522287963314 -24.533238719619078
    vertex 88.60548492844977 59.49651912872816 -24.533238719619078
    vertex 88.40167422248862 59.52156516109649 -24.533238719619078
  endloop
endfacet
facet normal 2.374032562955251e-16 -2.501455266992816e-31 1.0
  outer loop
    vertex 88.60548492844977 58.076522287963314 -24.533238719619078
    vertex 88.40167422248862 59.52156516109649 -24.533238719619078
    vertex 88.40167422248862 58.05147625559503 -24.533238719619078
  endloop
endfacet
facet normal 2.374032562955251e-16 -2.501455266992816e-31 1.0
  outer loop
    vertex 89.76037081323146 60.02868047420704 -24.533238719619106
    vertex 89.91954406811676 58.76693901000682 -24.5332387196191
    vertex 90.66232061804263 57.98501924634143 -24.533238719619114
  endloop
endfacet
facet normal 2.374032562955251e-16 -2.501455266992816e-31 1.0
  outer loop
    vertex 89.91954406811676 58.76693901000682 -24.5332387196191
    vertex 89.76037081323146 60.02868047420704 -24.533238719619106
    vertex 89.86839626299903 59.099559651608075 -24.5332387196191
  endloop
endfacet
facet normal 2.374032562955251e-16 -2.501455266992816e-31 1.0
  outer loop
    vertex 89.86839626299903 59.099559651608075 -24.5332387196191
    vertex 89.76037081323146 60.02868047420704 -24.533238719619106
    vertex 89.71843848603896 59.40951274616582 -24.5332387196191
  endloop
endfacet
facet normal 2.374032562955251e-16 -2.501455266992816e-31 1.0
  outer loop
    vertex 88.24332596697998 54.295623491926186 -24.5332387196191
    vertex 88.13544351901915 55.946082137640374 -24.533238719619096
    vertex 87.04599337718471 54.815338178038296 -24.533238719619106
  endloop
endfacet
facet normal 2.374032562955251e-16 -2.501455266992816e-31 1.0
  outer loop
    vertex 88.13544351901915 55.946082137640374 -24.533238719619096
    vertex 88.24332596697998 54.295623491926186 -24.5332387196191
    vertex 88.13544351901915 60.04335498380201 -24.5332387196191
  endloop
endfacet
facet normal 2.374032562955251e-16 -2.501455266992816e-31 1.0
  outer loop
    vertex 87.04599337718471 54.815338178038296 -24.533238719619106
    vertex 88.13544351901915 55.946082137640374 -24.533238719619096
    vertex 87.30910191901916 55.946082137640374 -24.533238719619096
  endloop
endfacet
facet normal 2.374032562955251e-16 -2.501455266992816e-31 1.0
  outer loop
    vertex 82.19528087645799 53.602660052856606 -24.533238719619103
    vertex 82.05315043879962 56.048269192130576 -24.5332387196191
    vertex 81.38338256127967 52.580637640501 -24.533238719619114
  endloop
endfacet
facet normal 2.374032562955251e-16 -2.501455266992816e-31 1.0
  outer loop
    vertex 82.05315043879962 56.048269192130576 -24.5332387196191
    vertex 82.19528087645799 53.602660052856606 -24.533238719619103
    vertex 82.05328997699841 57.08979246032622 -24.5332387196191
  endloop
endfacet
facet normal 2.374032562955251e-16 -2.501455266992816e-31 1.0
  outer loop
    vertex 81.38338256127967 52.580637640501 -24.533238719619114
    vertex 82.05315043879962 56.048269192130576 -24.5332387196191
    vertex 81.27349490347564 55.90498298417452 -24.5332387196191
  endloop
endfacet
facet normal 2.374032562955251e-16 -2.501455266992816e-31 1.0
  outer loop
    vertex 81.38338256127967 52.580637640501 -24.533238719619114
    vertex 81.27349490347564 55.90498298417452 -24.5332387196191
    vertex 80.8636678751675 51.383305050705715 -24.533238719619103
  endloop
endfacet
facet normal 2.374032562955251e-16 -2.501455266992816e-31 1.0
  outer loop
    vertex 80.8636678751675 51.383305050705715 -24.533238719619103
    vertex 81.27349490347564 55.90498298417452 -24.5332387196191
    vertex 80.48935773467805 56.02126966295428 -24.5332387196191
  endloop
endfacet
facet normal 2.374032562955251e-16 -2.501455266992816e-31 1.0
  outer loop
    vertex 80.8636678751675 51.383305050705715 -24.533238719619103
    vertex 80.48935773467805 56.02126966295428 -24.5332387196191
    vertex 80.67155451511098 50.092258520779616 -24.533238719619114
  endloop
endfacet
facet normal 2.374032562955251e-16 -2.501455266992816e-31 1.0
  outer loop
    vertex 80.67155451511098 50.092258520779616 -24.533238719619114
    vertex 80.48935773467805 56.02126966295428 -24.5332387196191
    vertex 80.66040490190292 44.176464668071894 -24.53323871961911
  endloop
endfacet
facet normal 2.374032562955251e-16 -2.501455266992816e-31 1.0
  outer loop
    vertex 80.66040490190292 44.176464668071894 -24.53323871961911
    vertex 80.48935773467805 56.02126966295428 -24.5332387196191
    vertex 80.2713715671236 44.13189061587043 -24.533238719619103
  endloop
endfacet
facet normal 2.374032562955251e-16 -2.501455266992816e-31 1.0
  outer loop
    vertex 80.2713715671236 44.13189061587043 -24.533238719619103
    vertex 80.48935773467805 56.02126966295428 -24.5332387196191
    vertex 80.43701244667908 56.04826919213053 -24.5332387196191
  endloop
endfacet
facet normal 2.374032562955251e-16 -2.501455266992816e-31 1.0
  outer loop
    vertex 80.2713715671236 44.13189061587043 -24.533238719619103
    vertex 80.43701244667908 56.04826919213053 -24.5332387196191
    vertex 79.7848413188984 56.38465693715173 -24.5332387196191
  endloop
endfacet
facet normal 2.374032562955251e-16 -2.501455266992816e-31 1.0
  outer loop
    vertex 80.2713715671236 44.13189061587043 -24.533238719619103
    vertex 79.7848413188984 56.38465693715173 -24.5332387196191
    vertex 79.90713083539997 43.98814615144613 -24.53323871961911
  endloop
endfacet
facet normal 2.374032562955251e-16 -2.501455266992816e-31 1.0
  outer loop
    vertex 79.90713083539997 43.98814615144613 -24.53323871961911
    vertex 79.7848413188984 56.38465693715173 -24.5332387196191
    vertex 79.59250511066278 43.75502722250044 -24.533238719619103
  endloop
endfacet
facet normal 2.374032562955251e-16 -2.501455266992816e-31 1.0
  outer loop
    vertex 79.59250511066278 43.75502722250044 -24.533238719619103
    vertex 79.7848413188984 56.38465693715173 -24.5332387196191
    vertex 79.23550834369635 56.956169818465284 -24.5332387196191
  endloop
endfacet
facet normal 2.374032562955251e-16 -2.501455266992816e-31 1.0
  outer loop
    vertex 79.59250511066278 43.75502722250044 -24.533238719619103
    vertex 79.23550834369635 56.956169818465284 -24.5332387196191
    vertex 79.34893561610929 43.44842049879378 -24.533238719619103
  endloop
endfacet
facet normal 2.374032562955251e-16 -2.501455266992816e-31 1.0
  outer loop
    vertex 79.34893561610929 43.44842049879378 -24.533238719619103
    vertex 79.23550834369635 56.956169818465284 -24.5332387196191
    vertex 79.19302121027563 43.08922072185512 -24.533238719619103
  endloop
endfacet
facet normal 2.374032562955251e-16 -2.501455266992816e-31 1.0
  outer loop
    vertex 79.19302121027563 43.08922072185512 -24.533238719619103
    vertex 79.23550834369635 56.956169818465284 -24.5332387196191
    vertex 78.90027734530705 57.674510871775325 -24.5332387196191
  endloop
endfacet
facet normal 2.374032562955251e-16 -2.501455266992816e-31 1.0
  outer loop
    vertex 79.19302121027563 43.08922072185512 -24.533238719619103
    vertex 78.90027734530705 57.674510871775325 -24.5332387196191
    vertex 79.13538720225871 42.701906762877385 -24.5332387196191
  endloop
endfacet
facet normal 2.374032562955251e-16 -2.501455266992816e-31 1.0
  outer loop
    vertex 93.17084718984236 62.50815886336364 -24.5332387196191
    vertex 92.5046216675487 60.00946144729172 -24.533238719619114
    vertex 93.17084718984233 37.508158863363235 -24.5332387196191
  endloop
endfacet
facet normal 2.374032562955251e-16 -2.501455266992816e-31 1.0
  outer loop
    vertex 92.5046216675487 60.00946144729172 -24.533238719619114
    vertex 93.17084718984236 62.50815886336364 -24.5332387196191
    vertex 86.40135950280097 61.660047005794574 -24.533238719619096
  endloop
endfacet
facet normal 2.374032562955251e-16 -2.501455266992816e-31 1.0
  outer loop
    vertex 86.40135950280097 61.660047005794574 -24.533238719619096
    vertex 93.17084718984236 62.50815886336364 -24.5332387196191
    vertex 78.17824801421885 62.50815886336364 -24.5332387196191
  endloop
endfacet
facet normal 2.374032562955251e-16 -2.501455266992816e-31 1.0
  outer loop
    vertex 93.17084718984233 37.508158863363235 -24.5332387196191
    vertex 92.5046216675487 60.00946144729172 -24.533238719619114
    vertex 92.5139706671563 55.9694225962942 -24.53323871961911
  endloop
endfacet
facet normal 2.374032562955251e-16 -2.501455266992816e-31 1.0
  outer loop
    vertex 92.5046216675487 60.00946144729172 -24.533238719619114
    vertex 86.40135950280097 61.660047005794574 -24.533238719619096
    vertex 92.42019033352014 60.0056551914195 -24.533238719619117
  endloop
endfacet
facet normal 2.374032562955251e-16 -2.501455266992816e-31 1.0
  outer loop
    vertex 92.42019033352014 60.0056551914195 -24.533238719619117
    vertex 86.40135950280097 61.660047005794574 -24.533238719619096
    vertex 86.54285930325717 61.62055575258792 -24.533238719619096
  endloop
endfacet
facet normal 2.374032562955251e-16 -2.501455266992816e-31 1.0
  outer loop
    vertex 92.42019033352014 60.0056551914195 -24.533238719619117
    vertex 86.54285930325717 61.62055575258792 -24.533238719619096
    vertex 91.56726898352014 60.0056551914195 -24.533238719619117
  endloop
endfacet
facet normal 2.374032562955251e-16 -2.501455266992816e-31 1.0
  outer loop
    vertex 91.56726898352014 60.0056551914195 -24.533238719619117
    vertex 86.54285930325717 61.62055575258792 -24.533238719619096
    vertex 90.69772349726001 60.02487421833482 -24.53323871961911
  endloop
endfacet
facet normal 2.374032562955251e-16 -2.501455266992816e-31 1.0
  outer loop
    vertex 91.56726898352014 60.0056551914195 -24.533238719619117
    vertex 90.69772349726001 60.02487421833482 -24.53323871961911
    vertex 91.1367998921774 59.04447182185422 -24.533238719619114
  endloop
endfacet
facet normal 2.374032562955251e-16 -2.501455266992816e-31 1.0
  outer loop
    vertex 90.69772349726001 60.02487421833482 -24.53323871961911
    vertex 86.54285930325717 61.62055575258792 -24.533238719619096
    vertex 89.84480214726001 60.02487421833482 -24.53323871961911
  endloop
endfacet
facet normal 2.374032562955251e-16 -2.501455266992816e-31 1.0
  outer loop
    vertex 89.84480214726001 60.02487421833482 -24.53323871961911
    vertex 86.54285930325717 61.62055575258792 -24.533238719619096
    vertex 89.76037081323146 60.02868047420704 -24.533238719619106
  endloop
endfacet
facet normal 2.374032562955251e-16 -2.501455266992816e-31 1.0
  outer loop
    vertex 89.76037081323146 60.02868047420704 -24.533238719619106
    vertex 86.54285930325717 61.62055575258792 -24.533238719619096
    vertex 86.66931652648773 61.54578728796684 -24.533238719619096
  endloop
endfacet
facet normal 2.374032562955251e-16 -2.501455266992816e-31 1.0
  outer loop
    vertex 89.76037081323146 60.02868047420704 -24.533238719619106
    vertex 86.66931652648773 61.54578728796684 -24.533238719619096
    vertex 89.47989011191942 59.67567550250762 -24.5332387196191
  endloop
endfacet
facet normal 2.374032562955251e-16 -2.501455266992816e-31 1.0
  outer loop
    vertex 89.76037081323146 60.02868047420704 -24.533238719619106
    vertex 89.47989011191942 59.67567550250762 -24.5332387196191
    vertex 89.71843848603896 59.40951274616582 -24.5332387196191
  endloop
endfacet
facet normal 2.374032562955251e-16 -2.501455266992816e-31 1.0
  outer loop
    vertex 89.47989011191942 59.67567550250762 -24.5332387196191
    vertex 86.66931652648773 61.54578728796684 -24.533238719619096
    vertex 89.16900781811677 59.87990936864358 -24.5332387196191
  endloop
endfacet
facet normal 2.374032562955251e-16 -2.501455266992816e-31 1.0
  outer loop
    vertex 89.16900781811677 59.87990936864358 -24.5332387196191
    vertex 86.66931652648773 61.54578728796684 -24.533238719619096
    vertex 88.80697771919641 60.008296144108904 -24.5332387196191
  endloop
endfacet
facet normal 2.374032562955251e-16 -2.501455266992816e-31 1.0
  outer loop
    vertex 88.80697771919641 60.008296144108904 -24.5332387196191
    vertex 86.66931652648773 61.54578728796684 -24.533238719619096
    vertex 88.41847156811677 60.05208648232483 -24.5332387196191
  endloop
endfacet
facet normal 2.374032562955251e-16 -2.501455266992816e-31 1.0
  outer loop
    vertex 88.41847156811677 60.05208648232483 -24.5332387196191
    vertex 86.66931652648773 61.54578728796684 -24.533238719619096
    vertex 86.77211332170991 61.44083695923449 -24.533238719619096
  endloop
endfacet
facet normal 2.374032562955251e-16 -2.501455266992816e-31 1.0
  outer loop
    vertex 88.41847156811677 60.05208648232483 -24.5332387196191
    vertex 86.77211332170991 61.44083695923449 -24.533238719619096
    vertex 88.13544351901915 60.04335498380201 -24.5332387196191
  endloop
endfacet
facet normal 2.374032562955251e-16 -2.501455266992816e-31 1.0
  outer loop
    vertex 88.41847156811677 60.05208648232483 -24.5332387196191
    vertex 88.13544351901915 60.04335498380201 -24.5332387196191
    vertex 88.40167422248862 59.52156516109649 -24.533238719619078
  endloop
endfacet
facet normal 2.374032562955251e-16 -2.501455266992816e-31 1.0
  outer loop
    vertex 88.40167422248862 59.52156516109649 -24.533238719619078
    vertex 88.13544351901915 60.04335498380201 -24.5332387196191
    vertex 88.40167422248862 58.05147625559503 -24.533238719619078
  endloop
endfacet
facet normal 2.374032562955251e-16 -2.501455266992816e-31 1.0
  outer loop
    vertex 88.40167422248862 58.05147625559503 -24.533238719619078
    vertex 88.13544351901915 60.04335498380201 -24.5332387196191
    vertex 88.24332596697998 54.295623491926186 -24.5332387196191
  endloop
endfacet
facet normal 2.374032562955251e-16 -2.501455266992816e-31 1.0
  outer loop
    vertex 88.13544351901915 60.04335498380201 -24.5332387196191
    vertex 86.77211332170991 61.44083695923449 -24.533238719619096
    vertex 86.84424425720906 61.312856957855395 -24.533238719619096
  endloop
endfacet
facet normal 2.374032562955251e-16 -2.501455266992816e-31 1.0
  outer loop
    vertex 88.13544351901915 60.04335498380201 -24.5332387196191
    vertex 86.84424425720906 61.312856957855395 -24.533238719619096
    vertex 87.30910191901916 60.04335498380201 -24.5332387196191
  endloop
endfacet
facet normal 2.374032562955251e-16 -2.501455266992816e-31 1.0
  outer loop
    vertex 87.30910191901916 60.04335498380201 -24.5332387196191
    vertex 86.84424425720906 61.312856957855395 -24.533238719619096
    vertex 86.88079372893291 61.17056890942656 -24.533238719619096
  endloop
endfacet
facet normal 2.374032562955251e-16 -2.501455266992816e-31 1.0
  outer loop
    vertex 87.30910191901916 60.04335498380201 -24.5332387196191
    vertex 86.88079372893291 61.17056890942656 -24.533238719619096
    vertex 87.30910191901916 55.946082137640374 -24.533238719619096
  endloop
endfacet
facet normal 2.374032562955251e-16 -2.501455266992816e-31 1.0
  outer loop
    vertex 87.30910191901916 55.946082137640374 -24.533238719619096
    vertex 86.88079372893291 61.17056890942656 -24.533238719619096
    vertex 87.04599337718471 54.815338178038296 -24.533238719619106
  endloop
endfacet
facet normal 2.374032562955251e-16 -2.501455266992816e-31 1.0
  outer loop
    vertex 86.40135950280097 61.660047005794574 -24.533238719619096
    vertex 78.17824801421885 62.50815886336364 -24.5332387196191
    vertex 86.25446010268074 61.66156978394313 -24.533238719619096
  endloop
endfacet
facet normal 2.374032562955251e-16 -2.501455266992816e-31 1.0
  outer loop
    vertex 86.25446010268074 61.66156978394313 -24.533238719619096
    vertex 78.17824801421885 62.50815886336364 -24.5332387196191
    vertex 86.11217205425191 61.62502031221927 -24.533238719619096
  endloop
endfacet
facet normal 2.374032562955251e-16 -2.501455266992816e-31 1.0
  outer loop
    vertex 86.11217205425191 61.62502031221927 -24.533238719619096
    vertex 78.17824801421885 62.50815886336364 -24.5332387196191
    vertex 85.9841920528728 61.55288937672012 -24.533238719619096
  endloop
endfacet
facet normal 2.374032562955251e-16 -2.501455266992816e-31 1.0
  outer loop
    vertex 85.9841920528728 61.55288937672012 -24.533238719619096
    vertex 78.17824801421885 62.50815886336364 -24.5332387196191
    vertex 85.87924172414047 61.45009258149794 -24.533238719619096
  endloop
endfacet
facet normal 2.374032562955251e-16 -2.501455266992816e-31 1.0
  outer loop
    vertex 85.87924172414047 61.45009258149794 -24.533238719619096
    vertex 78.17824801421885 62.50815886336364 -24.5332387196191
    vertex 85.80447325951937 61.32363535826739 -24.533238719619096
  endloop
endfacet
facet normal 2.374032562955251e-16 -2.501455266992816e-31 1.0
  outer loop
    vertex 85.80447325951937 61.32363535826739 -24.533238719619096
    vertex 78.17824801421885 62.50815886336364 -24.5332387196191
    vertex 85.76498200631274 61.182135557811186 -24.533238719619096
  endloop
endfacet
facet normal 2.374032562955251e-16 -2.501455266992816e-31 1.0
  outer loop
    vertex 85.76498200631274 61.182135557811186 -24.533238719619096
    vertex 78.17824801421885 62.50815886336364 -24.5332387196191
    vertex 85.76345922816418 61.03523615769094 -24.533238719619096
  endloop
endfacet
facet normal 2.374032562955251e-16 -2.501455266992816e-31 1.0
  outer loop
    vertex 85.76345922816418 61.03523615769094 -24.533238719619096
    vertex 78.17824801421885 62.50815886336364 -24.5332387196191
    vertex 85.34716876318781 60.22520994407246 -24.5332387196191
  endloop
endfacet
facet normal 2.374032562955251e-16 -2.501455266992816e-31 1.0
  outer loop
    vertex 85.76345922816418 61.03523615769094 -24.533238719619096
    vertex 85.34716876318781 60.22520994407246 -24.5332387196191
    vertex 85.7549468472585 55.00745153809478 -24.533238719619106
  endloop
endfacet
facet normal 2.374032562955251e-16 -2.501455266992816e-31 1.0
  outer loop
    vertex 85.34716876318781 60.22520994407246 -24.5332387196191
    vertex 78.17824801421885 62.50815886336364 -24.5332387196191
    vertex 84.52796876318781 60.22520994407246 -24.5332387196191
  endloop
endfacet
facet normal 2.374032562955251e-16 -2.501455266992816e-31 1.0
  outer loop
    vertex 84.52796876318781 60.22520994407246 -24.5332387196191
    vertex 78.17824801421885 62.50815886336364 -24.5332387196191
    vertex 83.49797876318782 60.22520994407246 -24.5332387196191
  endloop
endfacet
facet normal 2.374032562955251e-16 -2.501455266992816e-31 1.0
  outer loop
    vertex 84.52796876318781 60.22520994407246 -24.5332387196191
    vertex 83.49797876318782 60.22520994407246 -24.5332387196191
    vertex 84.52796876318781 58.438015944072454 -24.5332387196191
  endloop
endfacet
facet normal 2.374032562955251e-16 -2.501455266992816e-31 1.0
  outer loop
    vertex 83.49797876318782 60.22520994407246 -24.5332387196191
    vertex 78.17824801421885 62.50815886336364 -24.5332387196191
    vertex 82.61050376318781 60.41731794407246 -24.533238719619103
  endloop
endfacet
facet normal 2.374032562955251e-16 -2.501455266992816e-31 1.0
  outer loop
    vertex 82.61050376318781 60.41731794407246 -24.533238719619103
    vertex 78.17824801421885 62.50815886336364 -24.5332387196191
    vertex 82.05315043879966 60.60200528569311 -24.533238719619103
  endloop
endfacet
facet normal 2.374032562955251e-16 -2.501455266992816e-31 1.0
  outer loop
    vertex 82.61050376318781 60.41731794407246 -24.533238719619103
    vertex 82.05315043879966 60.60200528569311 -24.533238719619103
    vertex 82.61050376318781 55.97426894407245 -24.5332387196191
  endloop
endfacet
facet normal 2.374032562955251e-16 -2.501455266992816e-31 1.0
  outer loop
    vertex 82.61050376318781 55.97426894407245 -24.5332387196191
    vertex 82.05315043879966 60.60200528569311 -24.533238719619103
    vertex 82.19528087645799 53.602660052856606 -24.533238719619103
  endloop
endfacet
facet normal 2.374032562955251e-16 -2.501455266992816e-31 1.0
  outer loop
    vertex 82.19528087645799 53.602660052856606 -24.533238719619103
    vertex 82.05315043879966 60.60200528569311 -24.533238719619103
    vertex 82.05328976395398 59.79530793974496 -24.533238719619103
  endloop
endfacet
facet normal 2.374032562955251e-16 -2.501455266992816e-31 1.0
  outer loop
    vertex 82.19528087645799 53.602660052856606 -24.533238719619103
    vertex 82.05328976395398 59.79530793974496 -24.533238719619103
    vertex 82.05328997699841 57.08979246032622 -24.5332387196191
  endloop
endfacet
facet normal 2.374032562955251e-16 -2.501455266992816e-31 1.0
  outer loop
    vertex 82.05315043879966 60.60200528569311 -24.533238719619103
    vertex 78.17824801421885 62.50815886336364 -24.5332387196191
    vertex 81.31933498466653 60.74406560725718 -24.533238719619103
  endloop
endfacet
facet normal 2.374032562955251e-16 -2.501455266992816e-31 1.0
  outer loop
    vertex 81.31933498466653 60.74406560725718 -24.533238719619103
    vertex 78.17824801421885 62.50815886336364 -24.5332387196191
    vertex 80.57716417048218 60.65547250221811 -24.533238719619103
  endloop
endfacet
facet normal 2.374032562955251e-16 -2.501455266992816e-31 1.0
  outer loop
    vertex 80.57716417048218 60.65547250221811 -24.533238719619103
    vertex 78.17824801421885 62.50815886336364 -24.5332387196191
    vertex 79.89740662406408 60.34467363836057 -24.533238719619103
  endloop
endfacet
facet normal 2.374032562955251e-16 -2.501455266992816e-31 1.0
  outer loop
    vertex 79.89740662406408 60.34467363836057 -24.533238719619103
    vertex 78.17824801421885 62.50815886336364 -24.5332387196191
    vertex 79.34487964607824 59.84130479319298 -24.533238719619103
  endloop
endfacet
facet normal 2.374032562955251e-16 -2.501455266992816e-31 1.0
  outer loop
    vertex 79.34487964607824 59.84130479319298 -24.533238719619103
    vertex 78.17824801421885 62.50815886336364 -24.5332387196191
    vertex 78.9722686497973 59.19336397711638 -24.533238719619103
  endloop
endfacet
facet normal 2.374032562955251e-16 -2.501455266992816e-31 1.0
  outer loop
    vertex 78.9722686497973 59.19336397711638 -24.533238719619103
    vertex 78.17824801421885 62.50815886336364 -24.5332387196191
    vertex 78.81510341948724 58.46263465235303 -24.5332387196191
  endloop
endfacet
facet normal 2.374032562955251e-16 -2.501455266992816e-31 1.0
  outer loop
    vertex 93.17084718984233 37.508158863363235 -24.5332387196191
    vertex 86.08637139584818 38.79810436365396 -24.533238719619078
    vertex 78.17824801421884 37.50815886336317 -24.5332387196191
  endloop
endfacet
facet normal 2.374032562955251e-16 -2.501455266992816e-31 1.0
  outer loop
    vertex 86.08637139584818 38.79810436365396 -24.533238719619078
    vertex 93.17084718984233 37.508158863363235 -24.5332387196191
    vertex 86.71026021231633 38.98965048361627 -24.533238719619106
  endloop
endfacet
facet normal 2.374032562955251e-16 -2.501455266992816e-31 1.0
  outer loop
    vertex 86.71026021231633 38.98965048361627 -24.533238719619106
    vertex 93.17084718984233 37.508158863363235 -24.5332387196191
    vertex 87.26331474901411 39.33614413554164 -24.5332387196191
  endloop
endfacet
facet normal 2.374032562955251e-16 -2.501455266992816e-31 1.0
  outer loop
    vertex 87.26331474901411 39.33614413554164 -24.5332387196191
    vertex 93.17084718984233 37.508158863363235 -24.5332387196191
    vertex 90.97331288601623 41.944647638362845 -24.53323871961909
  endloop
endfacet
facet normal 2.374032562955251e-16 -2.501455266992816e-31 1.0
  outer loop
    vertex 90.97331288601623 41.944647638362845 -24.53323871961909
    vertex 93.17084718984233 37.508158863363235 -24.5332387196191
    vertex 91.17652998284865 42.10608403793595 -24.533238719619085
  endloop
endfacet
facet normal 2.374032562955251e-16 -2.501455266992816e-31 1.0
  outer loop
    vertex 91.17652998284865 42.10608403793595 -24.533238719619085
    vertex 93.17084718984233 37.508158863363235 -24.5332387196191
    vertex 91.3310398102403 42.31461608053743 -24.533238719619085
  endloop
endfacet
facet normal 2.374032562955251e-16 -2.501455266992816e-31 1.0
  outer loop
    vertex 91.3310398102403 42.31461608053743 -24.533238719619085
    vertex 93.17084718984233 37.508158863363235 -24.5332387196191
    vertex 91.42631277879396 42.55603265207942 -24.533238719619078
  endloop
endfacet
facet normal 2.374032562955251e-16 -2.501455266992816e-31 1.0
  outer loop
    vertex 91.42631277879396 42.55603265207942 -24.533238719619078
    vertex 93.17084718984233 37.508158863363235 -24.5332387196191
    vertex 91.45585619314872 42.81388161217118 -24.53323871961909
  endloop
endfacet
facet normal 2.374032562955251e-16 -2.501455266992816e-31 1.0
  outer loop
    vertex 91.45585619314872 42.81388161217118 -24.53323871961909
    vertex 93.17084718984233 37.508158863363235 -24.5332387196191
    vertex 92.5139706671563 55.9694225962942 -24.53323871961911
  endloop
endfacet
facet normal 2.374032562955251e-16 -2.501455266992816e-31 1.0
  outer loop
    vertex 91.45585619314872 42.81388161217118 -24.53323871961909
    vertex 92.5139706671563 55.9694225962942 -24.53323871961911
    vertex 91.5518843971563 55.9694225962942 -24.53323871961911
  endloop
endfacet
facet normal 2.374032562955251e-16 -2.501455266992816e-31 1.0
  outer loop
    vertex 87.26331474901411 39.33614413554164 -24.5332387196191
    vertex 90.97331288601623 41.944647638362845 -24.53323871961909
    vertex 90.73523742905999 41.84130850566275 -24.533238719619078
  endloop
endfacet
facet normal 2.374032562955251e-16 -2.501455266992816e-31 1.0
  outer loop
    vertex 87.26331474901411 39.33614413554164 -24.5332387196191
    vertex 90.73523742905999 41.84130850566275 -24.533238719619078
    vertex 90.47852806093321 41.80310903095321 -24.53323871961907
  endloop
endfacet
facet normal 2.374032562955251e-16 -2.501455266992816e-31 1.0
  outer loop
    vertex 87.26331474901411 39.33614413554164 -24.5332387196191
    vertex 90.47852806093321 41.80310903095321 -24.53323871961907
    vertex 90.22067910084148 41.83265244530792 -24.533238719619085
  endloop
endfacet
facet normal 2.374032562955251e-16 -2.501455266992816e-31 1.0
  outer loop
    vertex 87.26331474901411 39.33614413554164 -24.5332387196191
    vertex 90.22067910084148 41.83265244530792 -24.533238719619085
    vertex 89.97926252929946 41.92792541386163 -24.53323871961907
  endloop
endfacet
facet normal 2.374032562955251e-16 -2.501455266992816e-31 1.0
  outer loop
    vertex 87.26331474901411 39.33614413554164 -24.5332387196191
    vertex 89.97926252929946 41.92792541386163 -24.53323871961907
    vertex 87.70784525323143 39.813972349659416 -24.533238719619114
  endloop
endfacet
facet normal 2.374032562955251e-16 -2.501455266992816e-31 1.0
  outer loop
    vertex 87.70784525323143 39.813972349659416 -24.533238719619114
    vertex 89.97926252929946 41.92792541386163 -24.53323871961907
    vertex 89.77073048669801 42.08243524125325 -24.53323871961907
  endloop
endfacet
facet normal 2.374032562955251e-16 -2.501455266992816e-31 1.0
  outer loop
    vertex 87.70784525323143 39.813972349659416 -24.533238719619114
    vertex 89.77073048669801 42.08243524125325 -24.53323871961907
    vertex 89.60929408712488 42.28565233808562 -24.53323871961907
  endloop
endfacet
facet normal 2.374032562955251e-16 -2.501455266992816e-31 1.0
  outer loop
    vertex 87.70784525323143 39.813972349659416 -24.533238719619114
    vertex 89.60929408712488 42.28565233808562 -24.53323871961907
    vertex 89.5059549544248 42.523727795041964 -24.533238719619078
  endloop
endfacet
facet normal 2.374032562955251e-16 -2.501455266992816e-31 1.0
  outer loop
    vertex 87.70784525323143 39.813972349659416 -24.533238719619114
    vertex 89.5059549544248 42.523727795041964 -24.533238719619078
    vertex 89.46775547971517 42.78043716316868 -24.533238719619085
  endloop
endfacet
facet normal 2.374032562955251e-16 -2.501455266992816e-31 1.0
  outer loop
    vertex 87.70784525323143 39.813972349659416 -24.533238719619114
    vertex 89.46775547971517 42.78043716316868 -24.533238719619085
    vertex 88.01355770572734 40.390571922825686 -24.53323871961909
  endloop
endfacet
facet normal 2.374032562955251e-16 -2.501455266992816e-31 1.0
  outer loop
    vertex 88.01355770572734 40.390571922825686 -24.53323871961909
    vertex 89.46775547971517 42.78043716316868 -24.533238719619085
    vertex 88.15961830807771 41.02664854700537 -24.5332387196191
  endloop
endfacet
facet normal 2.374032562955251e-16 -2.501455266992816e-31 1.0
  outer loop
    vertex 88.15961830807771 41.02664854700537 -24.5332387196191
    vertex 89.46775547971517 42.78043716316868 -24.533238719619085
    vertex 89.1464135032267 46.41365767387026 -24.5332387196191
  endloop
endfacet
facet normal 2.374032562955251e-16 -2.501455266992816e-31 1.0
  outer loop
    vertex 88.15961830807771 41.02664854700537 -24.5332387196191
    vertex 89.1464135032267 46.41365767387026 -24.5332387196191
    vertex 88.23342844463967 45.737190105367866 -24.533238719619096
  endloop
endfacet
facet normal 2.374032562955251e-16 -2.501455266992816e-31 1.0
  outer loop
    vertex 78.17824801421884 37.50815886336317 -24.5332387196191
    vertex 86.08637139584818 38.79810436365396 -24.533238719619078
    vertex 85.67084718984235 38.78310368746027 -24.533238719619106
  endloop
endfacet
facet normal 2.374032562955251e-16 -2.501455266992816e-31 1.0
  outer loop
    vertex 78.17824801421884 37.50815886336317 -24.5332387196191
    vertex 85.67084718984235 38.78310368746027 -24.533238719619106
    vertex 85.43416529142691 38.77455932718548 -24.5332387196191
  endloop
endfacet
facet normal 2.374032562955251e-16 -2.501455266992816e-31 1.0
  outer loop
    vertex 78.17824801421884 37.50815886336317 -24.5332387196191
    vertex 85.43416529142691 38.77455932718548 -24.5332387196191
    vertex 84.79808866724737 38.92061992953589 -24.533238719619106
  endloop
endfacet
facet normal 2.374032562955251e-16 -2.501455266992816e-31 1.0
  outer loop
    vertex 78.17824801421884 37.50815886336317 -24.5332387196191
    vertex 84.79808866724737 38.92061992953589 -24.533238719619106
    vertex 84.22148909408098 39.22633238203174 -24.533238719619114
  endloop
endfacet
facet normal 2.374032562955251e-16 -2.501455266992816e-31 1.0
  outer loop
    vertex 78.17824801421884 37.50815886336317 -24.5332387196191
    vertex 84.22148909408098 39.22633238203174 -24.533238719619114
    vertex 83.74366087996326 39.670862886249054 -24.533238719619106
  endloop
endfacet
facet normal 2.374032562955251e-16 -2.501455266992816e-31 1.0
  outer loop
    vertex 78.17824801421884 37.50815886336317 -24.5332387196191
    vertex 83.74366087996326 39.670862886249054 -24.533238719619106
    vertex 83.39716722803787 40.22391742294681 -24.53323871961909
  endloop
endfacet
facet normal 2.374032562955251e-16 -2.501455266992816e-31 1.0
  outer loop
    vertex 78.17824801421884 37.50815886336317 -24.5332387196191
    vertex 83.39716722803787 40.22391742294681 -24.53323871961909
    vertex 83.20562110807556 40.84780623941497 -24.5332387196191
  endloop
endfacet
facet normal 2.374032562955251e-16 -2.501455266992816e-31 1.0
  outer loop
    vertex 78.17824801421884 37.50815886336317 -24.5332387196191
    vertex 83.20562110807556 40.84780623941497 -24.5332387196191
    vertex 83.18207607160701 41.500012343836254 -24.5332387196191
  endloop
endfacet
facet normal 2.374032562955251e-16 -2.501455266992816e-31 1.0
  outer loop
    vertex 78.17824801421884 37.50815886336317 -24.5332387196191
    vertex 83.18207607160701 41.500012343836254 -24.5332387196191
    vertex 81.67784489869344 41.598326508804504 -24.533238719619114
  endloop
endfacet
facet normal 2.374032562955251e-16 -2.501455266992816e-31 1.0
  outer loop
    vertex 81.67784489869344 41.598326508804504 -24.533238719619114
    vertex 83.18207607160701 41.500012343836254 -24.5332387196191
    vertex 81.92141439324692 41.90493323251121 -24.533238719619103
  endloop
endfacet
facet normal 2.374032562955251e-16 -2.501455266992816e-31 1.0
  outer loop
    vertex 81.92141439324692 41.90493323251121 -24.533238719619103
    vertex 83.18207607160701 41.500012343836254 -24.5332387196191
    vertex 82.07732879908056 42.26413300944986 -24.533238719619092
  endloop
endfacet
facet normal 2.374032562955251e-16 -2.501455266992816e-31 1.0
  outer loop
    vertex 82.07732879908056 42.26413300944986 -24.533238719619092
    vertex 83.18207607160701 41.500012343836254 -24.5332387196191
    vertex 83.09836841270477 45.72069423480076 -24.5332387196191
  endloop
endfacet
facet normal 2.374032562955251e-16 -2.501455266992816e-31 1.0
  outer loop
    vertex 82.07732879908056 42.26413300944986 -24.533238719619092
    vertex 83.09836841270477 45.72069423480076 -24.5332387196191
    vertex 82.13496280709745 42.651446968427734 -24.533238719619103
  endloop
endfacet
facet normal 2.374032562955251e-16 -2.501455266992816e-31 1.0
  outer loop
    vertex 78.17824801421884 37.50815886336317 -24.5332387196191
    vertex 81.67784489869344 41.598326508804504 -24.533238719619114
    vertex 81.36321917395628 41.36520757985886 -24.533238719619103
  endloop
endfacet
facet normal 2.374032562955251e-16 -2.501455266992816e-31 1.0
  outer loop
    vertex 78.17824801421884 37.50815886336317 -24.5332387196191
    vertex 81.36321917395628 41.36520757985886 -24.533238719619103
    vertex 80.99897844223263 41.22146311543446 -24.533238719619103
  endloop
endfacet
facet normal 2.374032562955251e-16 -2.501455266992816e-31 1.0
  outer loop
    vertex 78.17824801421884 37.50815886336317 -24.5332387196191
    vertex 80.99897844223263 41.22146311543446 -24.533238719619103
    vertex 80.60994510745321 41.176889063233155 -24.533238719619114
  endloop
endfacet
facet normal 2.374032562955251e-16 -2.501455266992816e-31 1.0
  outer loop
    vertex 78.17824801421884 37.50815886336317 -24.5332387196191
    vertex 80.60994510745321 41.176889063233155 -24.533238719619114
    vertex 80.22263114847546 41.234523071249995 -24.533238719619092
  endloop
endfacet
facet normal 2.374032562955251e-16 -2.501455266992816e-31 1.0
  outer loop
    vertex 78.17824801421884 37.50815886336317 -24.5332387196191
    vertex 80.22263114847546 41.234523071249995 -24.533238719619092
    vertex 79.86343137153683 41.390437477083694 -24.533238719619114
  endloop
endfacet
facet normal 2.374032562955251e-16 -2.501455266992816e-31 1.0
  outer loop
    vertex 78.17824801421884 37.50815886336317 -24.5332387196191
    vertex 79.86343137153683 41.390437477083694 -24.533238719619114
    vertex 79.5568246478302 41.634006971637206 -24.5332387196191
  endloop
endfacet
facet normal 2.374032562955251e-16 -2.501455266992816e-31 1.0
  outer loop
    vertex 78.17824801421884 37.50815886336317 -24.5332387196191
    vertex 79.5568246478302 41.634006971637206 -24.5332387196191
    vertex 79.32370571888444 41.94863269637432 -24.533238719619103
  endloop
endfacet
facet normal 2.374032562955251e-16 -2.501455266992816e-31 1.0
  outer loop
    vertex 78.17824801421884 37.50815886336317 -24.5332387196191
    vertex 79.32370571888444 41.94863269637432 -24.533238719619103
    vertex 79.17996125446014 42.31287342809798 -24.533238719619092
  endloop
endfacet
facet normal 2.374032562955251e-16 -2.501455266992816e-31 1.0
  outer loop
    vertex 78.17824801421884 37.50815886336317 -24.5332387196191
    vertex 79.17996125446014 42.31287342809798 -24.533238719619092
    vertex 79.13538720225871 42.701906762877385 -24.5332387196191
  endloop
endfacet
facet normal 2.374032562955251e-16 -2.501455266992816e-31 1.0
  outer loop
    vertex 78.17824801421884 37.50815886336317 -24.5332387196191
    vertex 79.13538720225871 42.701906762877385 -24.5332387196191
    vertex 78.90027734530705 57.674510871775325 -24.5332387196191
  endloop
endfacet
facet normal 2.374032562955251e-16 -2.501455266992816e-31 1.0
  outer loop
    vertex 78.17824801421884 37.50815886336317 -24.5332387196191
    vertex 78.90027734530705 57.674510871775325 -24.5332387196191
    vertex 78.81510341948724 58.46263465235303 -24.5332387196191
  endloop
endfacet
facet normal 2.374032562955251e-16 -2.501455266992816e-31 1.0
  outer loop
    vertex 78.17824801421884 37.50815886336317 -24.5332387196191
    vertex 78.81510341948724 58.46263465235303 -24.5332387196191
    vertex 78.17824801421885 62.50815886336364 -24.5332387196191
  endloop
endfacet
facet normal 2.374032562955251e-16 -2.501455266992816e-31 1.0
  outer loop
    vertex 82.07634600034922 46.53259254997907 -24.5332387196191
    vertex 82.13496280709745 42.651446968427734 -24.533238719619103
    vertex 83.09836841270477 45.72069423480076 -24.5332387196191
  endloop
endfacet
facet normal 2.374032562955251e-16 -2.501455266992816e-31 1.0
  outer loop
    vertex 82.13496280709745 42.651446968427734 -24.533238719619103
    vertex 82.07634600034922 46.53259254997907 -24.5332387196191
    vertex 82.0903887548961 43.040480303207005 -24.533238719619103
  endloop
endfacet
facet normal 2.374032562955251e-16 -2.501455266992816e-31 1.0
  outer loop
    vertex 82.0903887548961 43.040480303207005 -24.533238719619103
    vertex 82.07634600034922 46.53259254997907 -24.5332387196191
    vertex 81.94664429047174 43.40472103493063 -24.5332387196191
  endloop
endfacet
facet normal 2.374032562955251e-16 -2.501455266992816e-31 1.0
  outer loop
    vertex 81.94664429047174 43.40472103493063 -24.5332387196191
    vertex 82.07634600034922 46.53259254997907 -24.5332387196191
    vertex 81.29928290386349 47.581344965769674 -24.533238719619092
  endloop
endfacet
facet normal 2.374032562955251e-16 -2.501455266992816e-31 1.0
  outer loop
    vertex 81.94664429047174 43.40472103493063 -24.5332387196191
    vertex 81.29928290386349 47.581344965769674 -24.533238719619092
    vertex 81.71352536152602 43.71934675966783 -24.533238719619092
  endloop
endfacet
facet normal 2.374032562955251e-16 -2.501455266992816e-31 1.0
  outer loop
    vertex 81.71352536152602 43.71934675966783 -24.533238719619092
    vertex 81.29928290386349 47.581344965769674 -24.533238719619092
    vertex 81.40691863781939 43.96291625422131 -24.53323871961911
  endloop
endfacet
facet normal 2.374032562955251e-16 -2.501455266992816e-31 1.0
  outer loop
    vertex 81.40691863781939 43.96291625422131 -24.53323871961911
    vertex 81.29928290386349 47.581344965769674 -24.533238719619092
    vertex 81.04771886088078 44.11883066005495 -24.533238719619103
  endloop
endfacet
facet normal 2.374032562955251e-16 -2.501455266992816e-31 1.0
  outer loop
    vertex 81.04771886088078 44.11883066005495 -24.533238719619103
    vertex 81.29928290386349 47.581344965769674 -24.533238719619092
    vertex 80.8201346891157 48.7954807381817 -24.533238719619092
  endloop
endfacet
facet normal 2.374032562955251e-16 -2.501455266992816e-31 1.0
  outer loop
    vertex 81.04771886088078 44.11883066005495 -24.533238719619103
    vertex 80.8201346891157 48.7954807381817 -24.533238719619092
    vertex 80.66040490190292 44.176464668071894 -24.53323871961911
  endloop
endfacet
facet normal 2.374032562955251e-16 -2.501455266992816e-31 1.0
  outer loop
    vertex 80.66040490190292 44.176464668071894 -24.53323871961911
    vertex 80.8201346891157 48.7954807381817 -24.533238719619092
    vertex 80.67155451511098 50.092258520779616 -24.533238719619114
  endloop
endfacet
facet normal 2.374032562955251e-16 -2.501455266992816e-31 1.0
  outer loop
    vertex 82.05328976395398 59.79530793974496 -24.533238719619103
    vertex 81.59882087345122 56.96788097056341 -24.5332387196191
    vertex 82.05328997699841 57.08979246032622 -24.5332387196191
  endloop
endfacet
facet normal 2.374032562955251e-16 -2.501455266992816e-31 1.0
  outer loop
    vertex 81.59882087345122 56.96788097056341 -24.5332387196191
    vertex 82.05328976395398 59.79530793974496 -24.533238719619103
    vertex 81.55955693233308 59.920739365057855 -24.533238719619103
  endloop
endfacet
facet normal 2.374032562955251e-16 -2.501455266992816e-31 1.0
  outer loop
    vertex 81.59882087345122 56.96788097056341 -24.5332387196191
    vertex 81.55955693233308 59.920739365057855 -24.533238719619103
    vertex 81.12903962514147 56.99452972572617 -24.5332387196191
  endloop
endfacet
facet normal 2.374032562955251e-16 -2.501455266992816e-31 1.0
  outer loop
    vertex 81.12903962514147 56.99452972572617 -24.5332387196191
    vertex 81.55955693233308 59.920739365057855 -24.533238719619103
    vertex 81.05251314452505 59.871629806704085 -24.533238719619103
  endloop
endfacet
facet normal 2.374032562955251e-16 -2.501455266992816e-31 1.0
  outer loop
    vertex 81.12903962514147 56.99452972572617 -24.5332387196191
    vertex 81.05251314452505 59.871629806704085 -24.533238719619103
    vertex 80.69127265495484 57.16705409278425 -24.5332387196191
  endloop
endfacet
facet normal 2.374032562955251e-16 -2.501455266992816e-31 1.0
  outer loop
    vertex 80.69127265495484 57.16705409278425 -24.5332387196191
    vertex 81.05251314452505 59.871629806704085 -24.533238719619103
    vertex 80.59202889662136 59.65377800177926 -24.533238719619103
  endloop
endfacet
facet normal 2.374032562955251e-16 -2.501455266992816e-31 1.0
  outer loop
    vertex 80.69127265495484 57.16705409278425 -24.5332387196191
    vertex 80.59202889662136 59.65377800177926 -24.533238719619103
    vertex 80.32962122242637 57.46807372464451 -24.5332387196191
  endloop
endfacet
facet normal 2.374032562955251e-16 -2.501455266992816e-31 1.0
  outer loop
    vertex 80.32962122242637 57.46807372464451 -24.5332387196191
    vertex 80.59202889662136 59.65377800177926 -24.533238719619103
    vertex 80.23247704758849 59.29290736105954 -24.533238719619103
  endloop
endfacet
facet normal 2.374032562955251e-16 -2.501455266992816e-31 1.0
  outer loop
    vertex 80.32962122242637 57.46807372464451 -24.5332387196191
    vertex 80.23247704758849 59.29290736105954 -24.533238719619103
    vertex 80.08051860090323 57.867263480732355 -24.5332387196191
  endloop
endfacet
facet normal 2.374032562955251e-16 -2.501455266992816e-31 1.0
  outer loop
    vertex 80.08051860090323 57.867263480732355 -24.5332387196191
    vertex 80.23247704758849 59.29290736105954 -24.533238719619103
    vertex 80.01631260444914 58.83162861127945 -24.533238719619103
  endloop
endfacet
facet normal 2.374032562955251e-16 -2.501455266992816e-31 1.0
  outer loop
    vertex 80.08051860090323 57.867263480732355 -24.5332387196191
    vertex 80.01631260444914 58.83162861127945 -24.533238719619103
    vertex 79.96905973840761 58.32440842425286 -24.5332387196191
  endloop
endfacet
facet normal 2.374032562955251e-16 -2.501455266992816e-31 1.0
  outer loop
    vertex 86.66006090422428 60.652915690397386 -24.533238719619096
    vertex 86.75172031238618 60.07843146406322 -24.533238719619085
    vertex 86.76501123295662 60.75571248561957 -24.533238719619096
  endloop
endfacet
facet normal 2.374032562955251e-16 -2.501455266992816e-31 1.0
  outer loop
    vertex 86.75172031238618 60.07843146406322 -24.533238719619085
    vertex 86.66006090422428 60.652915690397386 -24.533238719619096
    vertex 85.92537871238619 60.07843146406322 -24.53323871961909
  endloop
endfacet
facet normal 2.374032562955251e-16 -2.501455266992816e-31 1.0
  outer loop
    vertex 85.92537871238619 60.07843146406322 -24.53323871961909
    vertex 86.66006090422428 60.652915690397386 -24.533238719619096
    vertex 86.53208090284518 60.58078475489824 -24.533238719619096
  endloop
endfacet
facet normal 2.374032562955251e-16 -2.501455266992816e-31 1.0
  outer loop
    vertex 85.92537871238619 60.07843146406322 -24.53323871961909
    vertex 86.53208090284518 60.58078475489824 -24.533238719619096
    vertex 86.38979285441636 60.54423528317439 -24.533238719619096
  endloop
endfacet
facet normal 2.374032562955251e-16 -2.501455266992816e-31 1.0
  outer loop
    vertex 85.92537871238619 60.07843146406322 -24.53323871961909
    vertex 86.38979285441636 60.54423528317439 -24.533238719619096
    vertex 86.24289345429611 60.545758061322935 -24.533238719619096
  endloop
endfacet
facet normal 2.374032562955251e-16 -2.501455266992816e-31 1.0
  outer loop
    vertex 85.92537871238619 60.07843146406322 -24.53323871961909
    vertex 86.24289345429611 60.545758061322935 -24.533238719619096
    vertex 86.1013936538399 60.58524931452958 -24.533238719619096
  endloop
endfacet
facet normal 2.374032562955251e-16 -2.501455266992816e-31 1.0
  outer loop
    vertex 85.92537871238619 60.07843146406322 -24.53323871961909
    vertex 86.1013936538399 60.58524931452958 -24.533238719619096
    vertex 85.97493643060935 60.660017779150685 -24.533238719619096
  endloop
endfacet
facet normal 2.374032562955251e-16 -2.501455266992816e-31 1.0
  outer loop
    vertex 85.92537871238619 60.07843146406322 -24.53323871961909
    vertex 85.97493643060935 60.660017779150685 -24.533238719619096
    vertex 85.87213963538717 60.76496810788302 -24.533238719619096
  endloop
endfacet
facet normal 2.374032562955251e-16 -2.501455266992816e-31 1.0
  outer loop
    vertex 85.92537871238619 60.07843146406322 -24.53323871961909
    vertex 85.87213963538717 60.76496810788302 -24.533238719619096
    vertex 85.92537871238619 55.98115861790159 -24.533238719619085
  endloop
endfacet
facet normal 2.374032562955251e-16 -2.501455266992816e-31 1.0
  outer loop
    vertex 87.04599337718471 54.815338178038296 -24.533238719619106
    vertex 86.75172031238618 55.98115861790159 -24.53323871961908
    vertex 85.7549468472585 55.00745153809478 -24.533238719619106
  endloop
endfacet
facet normal 2.374032562955251e-16 -2.501455266992816e-31 1.0
  outer loop
    vertex 86.75172031238618 55.98115861790159 -24.53323871961908
    vertex 87.04599337718471 54.815338178038296 -24.533238719619106
    vertex 86.87927095078436 61.023669509306316 -24.533238719619096
  endloop
endfacet
facet normal 2.374032562955251e-16 -2.501455266992816e-31 1.0
  outer loop
    vertex 86.87927095078436 61.023669509306316 -24.533238719619096
    vertex 87.04599337718471 54.815338178038296 -24.533238719619106
    vertex 86.88079372893291 61.17056890942656 -24.533238719619096
  endloop
endfacet
facet normal 2.374032562955251e-16 -2.501455266992816e-31 1.0
  outer loop
    vertex 86.75172031238618 55.98115861790159 -24.53323871961908
    vertex 86.87927095078436 61.023669509306316 -24.533238719619096
    vertex 86.83977969757771 60.882169708850114 -24.533238719619096
  endloop
endfacet
facet normal 2.374032562955251e-16 -2.501455266992816e-31 1.0
  outer loop
    vertex 86.75172031238618 55.98115861790159 -24.53323871961908
    vertex 86.83977969757771 60.882169708850114 -24.533238719619096
    vertex 86.76501123295662 60.75571248561957 -24.533238719619096
  endloop
endfacet
facet normal 2.374032562955251e-16 -2.501455266992816e-31 1.0
  outer loop
    vertex 86.75172031238618 55.98115861790159 -24.53323871961908
    vertex 86.76501123295662 60.75571248561957 -24.533238719619096
    vertex 86.75172031238618 60.07843146406322 -24.533238719619085
  endloop
endfacet
facet normal 2.374032562955251e-16 -2.501455266992816e-31 1.0
  outer loop
    vertex 85.7549468472585 55.00745153809478 -24.533238719619106
    vertex 86.75172031238618 55.98115861790159 -24.53323871961908
    vertex 85.92537871238619 55.98115861790159 -24.533238719619085
  endloop
endfacet
facet normal 2.374032562955251e-16 -2.501455266992816e-31 1.0
  outer loop
    vertex 85.7549468472585 55.00745153809478 -24.533238719619106
    vertex 85.92537871238619 55.98115861790159 -24.533238719619085
    vertex 85.87213963538717 60.76496810788302 -24.533238719619096
  endloop
endfacet
facet normal 2.374032562955251e-16 -2.501455266992816e-31 1.0
  outer loop
    vertex 85.7549468472585 55.00745153809478 -24.533238719619106
    vertex 85.87213963538717 60.76496810788302 -24.533238719619096
    vertex 85.80000869988804 60.89294810926212 -24.533238719619096
  endloop
endfacet
facet normal 2.374032562955251e-16 -2.501455266992816e-31 1.0
  outer loop
    vertex 85.7549468472585 55.00745153809478 -24.533238719619106
    vertex 85.80000869988804 60.89294810926212 -24.533238719619096
    vertex 85.76345922816418 61.03523615769094 -24.533238719619096
  endloop
endfacet
facet normal 2.374032562955251e-16 -2.501455266992816e-31 1.0
  outer loop
    vertex 88.09766108743615 45.63659457738454 -24.53323871961909
    vertex 88.15961830807771 41.02664854700537 -24.5332387196191
    vertex 88.23342844463967 45.737190105367866 -24.533238719619096
  endloop
endfacet
facet normal 2.374032562955251e-16 -2.501455266992816e-31 1.0
  outer loop
    vertex 88.15961830807771 41.02664854700537 -24.5332387196191
    vertex 88.09766108743615 45.63659457738454 -24.53323871961909
    vertex 88.13607327160909 41.678854651426576 -24.533238719619106
  endloop
endfacet
facet normal 2.374032562955251e-16 -2.501455266992816e-31 1.0
  outer loop
    vertex 88.13607327160909 41.678854651426576 -24.533238719619106
    vertex 88.09766108743615 45.63659457738454 -24.53323871961909
    vertex 87.9445271516469 42.30274346789475 -24.533238719619096
  endloop
endfacet
facet normal 2.374032562955251e-16 -2.501455266992816e-31 1.0
  outer loop
    vertex 87.9445271516469 42.30274346789475 -24.533238719619096
    vertex 88.09766108743615 45.63659457738454 -24.53323871961909
    vertex 86.88352531502412 45.15744636263678 -24.5332387196191
  endloop
endfacet
facet normal 2.374032562955251e-16 -2.501455266992816e-31 1.0
  outer loop
    vertex 87.9445271516469 42.30274346789475 -24.533238719619096
    vertex 86.88352531502412 45.15744636263678 -24.5332387196191
    vertex 87.59803349972151 42.85579800459256 -24.533238719619096
  endloop
endfacet
facet normal 2.374032562955251e-16 -2.501455266992816e-31 1.0
  outer loop
    vertex 87.59803349972151 42.85579800459256 -24.533238719619096
    vertex 86.88352531502412 45.15744636263678 -24.5332387196191
    vertex 87.1202052856038 43.3003285088099 -24.5332387196191
  endloop
endfacet
facet normal 2.374032562955251e-16 -2.501455266992816e-31 1.0
  outer loop
    vertex 87.1202052856038 43.3003285088099 -24.5332387196191
    vertex 86.88352531502412 45.15744636263678 -24.5332387196191
    vertex 86.54360571243743 43.606040961305695 -24.5332387196191
  endloop
endfacet
facet normal 2.374032562955251e-16 -2.501455266992816e-31 1.0
  outer loop
    vertex 86.54360571243743 43.606040961305695 -24.5332387196191
    vertex 86.88352531502412 45.15744636263678 -24.5332387196191
    vertex 85.67084718984239 45.01850202747842 -24.533238719619106
  endloop
endfacet
facet normal 2.374032562955251e-16 -2.501455266992816e-31 1.0
  outer loop
    vertex 86.54360571243743 43.606040961305695 -24.5332387196191
    vertex 85.67084718984239 45.01850202747842 -24.533238719619106
    vertex 85.90752908825783 43.752101563656154 -24.5332387196191
  endloop
endfacet
facet normal 2.374032562955251e-16 -2.501455266992816e-31 1.0
  outer loop
    vertex 85.90752908825783 43.752101563656154 -24.5332387196191
    vertex 85.67084718984239 45.01850202747842 -24.533238719619106
    vertex 85.67084718984236 43.74355720338132 -24.533238719619106
  endloop
endfacet
facet normal 2.374032562955251e-16 -2.501455266992816e-31 1.0
  outer loop
    vertex 85.67084718984236 43.74355720338132 -24.533238719619106
    vertex 85.67084718984239 45.01850202747842 -24.533238719619106
    vertex 85.58674753242622 45.00886618863207 -24.533238719619096
  endloop
endfacet
facet normal 2.374032562955251e-16 -2.501455266992816e-31 1.0
  outer loop
    vertex 85.67084718984236 43.74355720338132 -24.533238719619106
    vertex 85.58674753242622 45.00886618863207 -24.533238719619096
    vertex 85.25532298383658 43.72855652718757 -24.5332387196191
  endloop
endfacet
facet normal 2.374032562955251e-16 -2.501455266992816e-31 1.0
  outer loop
    vertex 85.25532298383658 43.72855652718757 -24.5332387196191
    vertex 85.58674753242622 45.00886618863207 -24.533238719619096
    vertex 84.29570100250005 45.20097954868856 -24.533238719619096
  endloop
endfacet
facet normal 2.374032562955251e-16 -2.501455266992816e-31 1.0
  outer loop
    vertex 85.25532298383658 43.72855652718757 -24.5332387196191
    vertex 84.29570100250005 45.20097954868856 -24.533238719619096
    vertex 84.63143416736841 43.53701040722533 -24.533238719619096
  endloop
endfacet
facet normal 2.374032562955251e-16 -2.501455266992816e-31 1.0
  outer loop
    vertex 84.63143416736841 43.53701040722533 -24.533238719619096
    vertex 84.29570100250005 45.20097954868856 -24.533238719619096
    vertex 84.07837963067061 43.190516755299996 -24.533238719619114
  endloop
endfacet
facet normal 2.374032562955251e-16 -2.501455266992816e-31 1.0
  outer loop
    vertex 84.07837963067061 43.190516755299996 -24.533238719619114
    vertex 84.29570100250005 45.20097954868856 -24.533238719619096
    vertex 83.09836841270477 45.72069423480076 -24.5332387196191
  endloop
endfacet
facet normal 2.374032562955251e-16 -2.501455266992816e-31 1.0
  outer loop
    vertex 84.07837963067061 43.190516755299996 -24.533238719619114
    vertex 83.09836841270477 45.72069423480076 -24.5332387196191
    vertex 83.63384912645323 42.712688541182175 -24.5332387196191
  endloop
endfacet
facet normal 2.374032562955251e-16 -2.501455266992816e-31 1.0
  outer loop
    vertex 83.63384912645323 42.712688541182175 -24.5332387196191
    vertex 83.09836841270477 45.72069423480076 -24.5332387196191
    vertex 83.32813667395745 42.13608896801583 -24.533238719619096
  endloop
endfacet
facet normal 2.374032562955251e-16 -2.501455266992816e-31 1.0
  outer loop
    vertex 83.32813667395745 42.13608896801583 -24.533238719619096
    vertex 83.09836841270477 45.72069423480076 -24.5332387196191
    vertex 83.18207607160701 41.500012343836254 -24.5332387196191
  endloop
endfacet
facet normal 2.374032562955251e-16 -2.501455266992816e-31 1.0
  outer loop
    vertex 83.5728667631878 57.674666944072456 -24.533238719619096
    vertex 84.52796876318781 55.97426894407245 -24.533238719619096
    vertex 84.52796876318781 57.674666944072456 -24.533238719619096
  endloop
endfacet
facet normal 2.374032562955251e-16 -2.501455266992816e-31 1.0
  outer loop
    vertex 84.52796876318781 55.97426894407245 -24.533238719619096
    vertex 83.5728667631878 57.674666944072456 -24.533238719619096
    vertex 84.45816906466067 54.85887136409011 -24.533238719619106
  endloop
endfacet
facet normal 2.374032562955251e-16 -2.501455266992816e-31 1.0
  outer loop
    vertex 84.45816906466067 54.85887136409011 -24.533238719619106
    vertex 83.5728667631878 57.674666944072456 -24.533238719619096
    vertex 83.5728667631878 55.97426894407245 -24.533238719619096
  endloop
endfacet
facet normal 2.374032562955251e-16 -2.501455266992816e-31 1.0
  outer loop
    vertex 84.45816906466067 54.85887136409011 -24.533238719619106
    vertex 83.5728667631878 55.97426894407245 -24.533238719619096
    vertex 83.24403329224863 54.37972314934224 -24.5332387196191
  endloop
endfacet
facet normal 2.374032562955251e-16 -2.501455266992816e-31 1.0
  outer loop
    vertex 83.24403329224863 54.37972314934224 -24.5332387196191
    vertex 83.5728667631878 55.97426894407245 -24.533238719619096
    vertex 82.61050376318781 55.97426894407245 -24.5332387196191
  endloop
endfacet
facet normal 2.374032562955251e-16 -2.501455266992816e-31 1.0
  outer loop
    vertex 83.24403329224863 54.37972314934224 -24.5332387196191
    vertex 82.61050376318781 55.97426894407245 -24.5332387196191
    vertex 83.10826593504513 54.2791276213589 -24.533238719619106
  endloop
endfacet
facet normal 2.374032562955251e-16 -2.501455266992816e-31 1.0
  outer loop
    vertex 83.10826593504513 54.2791276213589 -24.533238719619106
    vertex 82.61050376318781 55.97426894407245 -24.5332387196191
    vertex 82.19528087645799 53.602660052856606 -24.533238719619103
  endloop
endfacet
facet normal 2.374032562955251e-16 -2.501455266992816e-31 1.0
  outer loop
    vertex 83.49797876318782 58.438015944072454 -24.5332387196191
    vertex 84.52796876318781 58.438015944072454 -24.5332387196191
    vertex 83.49797876318782 60.22520994407246 -24.5332387196191
  endloop
endfacet
facet normal 2.374032562955251e-16 -2.501455266992816e-31 1.0
  outer loop
    vertex 85.7549468472585 55.00745153809478 -24.533238719619106
    vertex 85.34716876318781 55.97426894407245 -24.533238719619096
    vertex 84.45816906466067 54.85887136409011 -24.533238719619106
  endloop
endfacet
facet normal 2.374032562955251e-16 -2.501455266992816e-31 1.0
  outer loop
    vertex 85.34716876318781 55.97426894407245 -24.533238719619096
    vertex 85.7549468472585 55.00745153809478 -24.533238719619106
    vertex 85.34716876318781 60.22520994407246 -24.5332387196191
  endloop
endfacet
facet normal 2.374032562955251e-16 -2.501455266992816e-31 1.0
  outer loop
    vertex 84.45816906466067 54.85887136409011 -24.533238719619106
    vertex 85.34716876318781 55.97426894407245 -24.533238719619096
    vertex 84.52796876318781 55.97426894407245 -24.533238719619096
  endloop
endfacet
facet normal -0.7084000104583034 0.7058111823870997 -4.201921452167225e-16
  outer loop
    vertex 80.59202889662136 59.65377800177926 -24.533238719619103
    vertex 80.23247704758849 59.29290736105954 -26.533995719619167
    vertex 80.23247704758849 59.29290736105954 -24.533238719619103
  endloop
endfacet
facet normal -0.7084000104583034 0.7058111823870997 -4.201921452167225e-16
  outer loop
    vertex 80.23247704758849 59.29290736105954 -26.533995719619167
    vertex 80.59202889662136 59.65377800177926 -24.533238719619103
    vertex 80.59202889662136 59.65377800177926 -26.533995719619167
  endloop
endfacet
facet normal 0.04503534223317894 -0.9989853942625692 -2.9094600247209513e-16
  outer loop
    vertex 92.42019033352014 60.0056551914195 -24.533238719619117
    vertex 92.5046216675487 60.00946144729172 -26.533995719619153
    vertex 92.5046216675487 60.00946144729172 -24.533238719619114
  endloop
endfacet
facet normal 0.04503534223317894 -0.9989853942625692 -2.9094600247209513e-16
  outer loop
    vertex 92.5046216675487 60.00946144729172 -26.533995719619153
    vertex 92.42019033352014 60.0056551914195 -24.533238719619117
    vertex 92.42019033352014 60.0056551914195 -26.533995719619153
  endloop
endfacet
facet normal -3.630618899188707e-32 1.0 2.616136627441687e-16
  outer loop
    vertex 92.5139706671563 55.9694225962942 -26.533995719619146
    vertex 91.5518843971563 55.9694225962942 -24.53323871961911
    vertex 92.5139706671563 55.9694225962942 -24.53323871961911
  endloop
endfacet
facet normal -3.630618899188707e-32 1.0 2.616136627441687e-16
  outer loop
    vertex 91.5518843971563 55.9694225962942 -24.53323871961911
    vertex 92.5139706671563 55.9694225962942 -26.533995719619146
    vertex 91.5518843971563 55.9694225962942 -26.533995719619146
  endloop
endfacet
facet normal -0.18075423489823472 0.9835282947461927 -4.736181767894141e-16
  outer loop
    vertex 82.05315043879962 56.048269192130576 -26.533995719619163
    vertex 81.27349490347564 55.90498298417452 -24.5332387196191
    vertex 82.05315043879962 56.048269192130576 -24.5332387196191
  endloop
endfacet
facet normal -0.18075423489823472 0.9835282947461927 -4.736181767894141e-16
  outer loop
    vertex 81.27349490347564 55.90498298417452 -24.5332387196191
    vertex 82.05315043879962 56.048269192130576 -26.533995719619163
    vertex 81.27349490347564 55.90498298417452 -26.533995719619163
  endloop
endfacet
facet normal -0.3342352263360668 -0.9424896887903222 3.9669960618434385e-15
  outer loop
    vertex 88.80697771919641 60.008296144108904 -26.513905719619192
    vertex 89.16900781811677 59.87990936864358 -24.5332387196191
    vertex 88.80697771919641 60.008296144108904 -24.5332387196191
  endloop
endfacet
facet normal -0.3342352263360668 -0.9424896887903222 3.9669960618434385e-15
  outer loop
    vertex 89.16900781811677 59.87990936864358 -24.5332387196191
    vertex 88.80697771919641 60.008296144108904 -26.513905719619192
    vertex 89.16900781811677 59.87990936864358 -26.513905719619192
  endloop
endfacet
facet normal -0.5490648265518528 -0.8357797653949178 6.296624810384471e-15
  outer loop
    vertex 89.16900781811677 59.87990936864358 -26.513905719619192
    vertex 89.47989011191942 59.67567550250762 -24.5332387196191
    vertex 89.16900781811677 59.87990936864358 -24.5332387196191
  endloop
endfacet
facet normal -0.5490648265518528 -0.8357797653949178 6.296624810384471e-15
  outer loop
    vertex 89.47989011191942 59.67567550250762 -24.5332387196191
    vertex 89.16900781811677 59.87990936864358 -26.513905719619192
    vertex 89.47989011191942 59.67567550250762 -26.513905719619192
  endloop
endfacet
facet normal -0.7446811026365109 -0.6674204487248427 8.39590455323945e-15
  outer loop
    vertex 89.47989011191942 59.67567550250762 -24.5332387196191
    vertex 89.71843848603896 59.40951274616582 -26.513905719619192
    vertex 89.71843848603896 59.40951274616582 -24.5332387196191
  endloop
endfacet
facet normal -0.7446811026365109 -0.6674204487248427 8.39590455323945e-15
  outer loop
    vertex 89.71843848603896 59.40951274616582 -26.513905719619192
    vertex 89.47989011191942 59.67567550250762 -24.5332387196191
    vertex 89.47989011191942 59.67567550250762 -26.513905719619192
  endloop
endfacet
facet normal -0.11200541258398942 -0.993707596605707 1.5388362999361335e-15
  outer loop
    vertex 88.41847156811677 60.05208648232483 -26.513905719619192
    vertex 88.80697771919641 60.008296144108904 -24.5332387196191
    vertex 88.41847156811677 60.05208648232483 -24.5332387196191
  endloop
endfacet
facet normal -0.11200541258398942 -0.993707596605707 1.5388362999361335e-15
  outer loop
    vertex 88.80697771919641 60.008296144108904 -24.5332387196191
    vertex 88.41847156811677 60.05208648232483 -26.513905719619192
    vertex 88.80697771919641 60.008296144108904 -26.513905719619192
  endloop
endfacet
facet normal -0.9001814851198439 -0.43551497545713896 1.003437193054513e-14
  outer loop
    vertex 89.71843848603896 59.40951274616582 -24.5332387196191
    vertex 89.86839626299903 59.099559651608075 -26.513905719619192
    vertex 89.86839626299903 59.099559651608075 -24.5332387196191
  endloop
endfacet
facet normal -0.9001814851198439 -0.43551497545713896 1.003437193054513e-14
  outer loop
    vertex 89.86839626299903 59.099559651608075 -26.513905719619192
    vertex 89.71843848603896 59.40951274616582 -24.5332387196191
    vertex 89.71843848603896 59.40951274616582 -26.513905719619192
  endloop
endfacet
facet normal -0.9883826816102667 -0.15198577135014457 1.091676100359575e-14
  outer loop
    vertex 89.86839626299903 59.099559651608075 -24.5332387196191
    vertex 89.91954406811676 58.76693901000682 -26.513905719619192
    vertex 89.91954406811676 58.76693901000682 -24.5332387196191
  endloop
endfacet
facet normal -0.9883826816102667 -0.15198577135014457 1.091676100359575e-14
  outer loop
    vertex 89.91954406811676 58.76693901000682 -26.513905719619192
    vertex 89.86839626299903 59.099559651608075 -24.5332387196191
    vertex 89.86839626299903 59.099559651608075 -26.513905719619192
  endloop
endfacet
facet normal -0.9883826816102667 0.15198577135014457 1.0822835522189082e-14
  outer loop
    vertex 89.91954406811676 58.76693901000682 -24.5332387196191
    vertex 89.86839626299903 58.43431836840554 -26.513905719619192
    vertex 89.86839626299903 58.43431836840554 -24.5332387196191
  endloop
endfacet
facet normal -0.9883826816102667 0.15198577135014457 1.0822835522189082e-14
  outer loop
    vertex 89.86839626299903 58.43431836840554 -26.513905719619192
    vertex 89.91954406811676 58.76693901000682 -24.5332387196191
    vertex 89.91954406811676 58.76693901000682 -26.513905719619192
  endloop
endfacet
facet normal -0.9001814851198439 0.43551497545713896 9.76522861952172e-15
  outer loop
    vertex 89.86839626299903 58.43431836840554 -24.5332387196191
    vertex 89.71843848603896 58.12436527384781 -26.513905719619192
    vertex 89.71843848603896 58.12436527384781 -24.5332387196191
  endloop
endfacet
facet normal -0.9001814851198439 0.43551497545713896 9.76522861952172e-15
  outer loop
    vertex 89.71843848603896 58.12436527384781 -26.513905719619192
    vertex 89.86839626299903 58.43431836840554 -24.5332387196191
    vertex 89.86839626299903 58.43431836840554 -26.513905719619192
  endloop
endfacet
facet normal -0.7446811026365109 0.6674204487248427 7.983446292243983e-15
  outer loop
    vertex 89.71843848603896 58.12436527384781 -24.5332387196191
    vertex 89.47989011191942 57.858202517505994 -26.513905719619192
    vertex 89.47989011191942 57.858202517505994 -24.5332387196191
  endloop
endfacet
facet normal -0.7446811026365109 0.6674204487248427 7.983446292243983e-15
  outer loop
    vertex 89.47989011191942 57.858202517505994 -26.513905719619192
    vertex 89.71843848603896 58.12436527384781 -24.5332387196191
    vertex 89.71843848603896 58.12436527384781 -26.513905719619192
  endloop
endfacet
facet normal -0.5490648265518528 0.8357797653949178 5.780122402841206e-15
  outer loop
    vertex 89.47989011191942 57.858202517505994 -26.513905719619192
    vertex 89.16900781811677 57.653968651370064 -24.5332387196191
    vertex 89.47989011191942 57.858202517505994 -24.5332387196191
  endloop
endfacet
facet normal -0.5490648265518528 0.8357797653949178 5.780122402841206e-15
  outer loop
    vertex 89.16900781811677 57.653968651370064 -24.5332387196191
    vertex 89.47989011191942 57.858202517505994 -26.513905719619192
    vertex 89.16900781811677 57.653968651370064 -26.513905719619192
  endloop
endfacet
facet normal -0.9999999910253347 0.00013397511299081003 -1.3883897555753062e-16
  outer loop
    vertex 82.05328997699841 57.08979246032622 -24.5332387196191
    vertex 82.05315043879962 56.048269192130576 -26.533995719619163
    vertex 82.05315043879962 56.048269192130576 -24.5332387196191
  endloop
endfacet
facet normal -0.9999999910253347 0.00013397511299081003 -1.3883897555753062e-16
  outer loop
    vertex 82.05315043879962 56.048269192130576 -26.533995719619163
    vertex 82.05328997699841 57.08979246032622 -24.5332387196191
    vertex 82.05328997699841 57.08979246032622 -26.533995719619163
  endloop
endfacet
facet normal -0.3342352263360407 0.9424896887903313 3.38454813297413e-15
  outer loop
    vertex 89.16900781811677 57.653968651370064 -26.513905719619192
    vertex 88.80697771919641 57.52558187590474 -24.5332387196191
    vertex 89.16900781811677 57.653968651370064 -24.5332387196191
  endloop
endfacet
facet normal -0.3342352263360407 0.9424896887903313 3.38454813297413e-15
  outer loop
    vertex 88.80697771919641 57.52558187590474 -24.5332387196191
    vertex 89.16900781811677 57.653968651370064 -26.513905719619192
    vertex 88.80697771919641 57.52558187590474 -26.513905719619192
  endloop
endfacet
facet normal -0.11200541258401792 0.9937075966057037 9.247362854447584e-16
  outer loop
    vertex 88.80697771919641 57.52558187590474 -24.5332387196191
    vertex 88.41847156811677 57.48179153768881 -26.51390571961919
    vertex 88.41847156811677 57.48179153768881 -24.533238719619096
  endloop
endfacet
facet normal -0.11200541258401792 0.9937075966057037 9.247362854447584e-16
  outer loop
    vertex 88.41847156811677 57.48179153768881 -26.51390571961919
    vertex 88.80697771919641 57.52558187590474 -24.5332387196191
    vertex 88.80697771919641 57.52558187590474 -26.513905719619192
  endloop
endfacet
facet normal 0.9995655906958241 0.02947252783369913 -1.1001889825095066e-14
  outer loop
    vertex 88.40167422248862 58.05147625559503 -26.51390571961917
    vertex 88.41847156811677 57.48179153768881 -24.533238719619096
    vertex 88.41847156811677 57.48179153768881 -26.51390571961919
  endloop
endfacet
facet normal 0.9995655906958241 0.02947252783369913 -1.1001889825095066e-14
  outer loop
    vertex 88.41847156811677 57.48179153768881 -24.533238719619096
    vertex 88.40167422248862 58.05147625559503 -26.51390571961917
    vertex 88.40167422248862 58.05147625559503 -24.533238719619078
  endloop
endfacet
facet normal 0.12197116758206969 -0.9925336439026472 -1.0346980229271843e-15
  outer loop
    vertex 88.40167422248862 58.05147625559503 -26.51390571961917
    vertex 88.60548492844977 58.076522287963314 -24.533238719619078
    vertex 88.40167422248862 58.05147625559503 -24.533238719619078
  endloop
endfacet
facet normal 0.12197116758206969 -0.9925336439026472 -1.0346980229271843e-15
  outer loop
    vertex 88.60548492844977 58.076522287963314 -24.533238719619078
    vertex 88.40167422248862 58.05147625559503 -26.51390571961917
    vertex 88.60548492844977 58.076522287963314 -26.51390571961917
  endloop
endfacet
facet normal 0.3606238258043166 -0.9327113466996411 -3.6777798023330944e-15
  outer loop
    vertex 88.60548492844977 58.076522287963314 -26.51390571961917
    vertex 88.79540627161275 58.14995353935281 -24.533238719619078
    vertex 88.60548492844977 58.076522287963314 -24.533238719619078
  endloop
endfacet
facet normal 0.3606238258043166 -0.9327113466996411 -3.6777798023330944e-15
  outer loop
    vertex 88.79540627161275 58.14995353935281 -24.533238719619078
    vertex 88.60548492844977 58.076522287963314 -26.51390571961917
    vertex 88.79540627161275 58.14995353935281 -26.51390571961917
  endloop
endfacet
facet normal 0.5822939531902059 -0.8129783220222555 -6.152607247463411e-15
  outer loop
    vertex 88.79540627161275 58.14995353935281 -26.51390571961917
    vertex 88.95849542630091 58.266765791332176 -24.533238719619078
    vertex 88.79540627161275 58.14995353935281 -24.533238719619078
  endloop
endfacet
facet normal 0.5822939531902059 -0.8129783220222555 -6.152607247463411e-15
  outer loop
    vertex 88.95849542630091 58.266765791332176 -24.533238719619078
    vertex 88.79540627161275 58.14995353935281 -26.51390571961917
    vertex 88.95849542630091 58.266765791332176 -26.51390571961917
  endloop
endfacet
facet normal 0.7724911794810098 -0.6350254936804022 -8.299299149973982e-15
  outer loop
    vertex 89.08363813613975 58.41899848197041 -26.51390571961917
    vertex 88.95849542630091 58.266765791332176 -24.533238719619078
    vertex 88.95849542630091 58.266765791332176 -26.51390571961917
  endloop
endfacet
facet normal 0.7724911794810098 -0.6350254936804022 -8.299299149973982e-15
  outer loop
    vertex 88.95849542630091 58.266765791332176 -24.533238719619078
    vertex 89.08363813613975 58.41899848197041 -26.51390571961917
    vertex 89.08363813613975 58.41899848197041 -24.533238719619078
  endloop
endfacet
facet normal 0.9140458982059652 -0.4056107690543368 -9.926943570225085e-15
  outer loop
    vertex 89.16230613226202 58.59627720497693 -26.51390571961917
    vertex 89.08363813613975 58.41899848197041 -24.533238719619078
    vertex 89.08363813613975 58.41899848197041 -26.51390571961917
  endloop
endfacet
facet normal 0.9140458982059652 -0.4056107690543368 -9.926943570225085e-15
  outer loop
    vertex 89.08363813613975 58.41899848197041 -24.533238719619078
    vertex 89.16230613226202 58.59627720497693 -26.51390571961917
    vertex 89.16230613226202 58.59627720497693 -24.533238719619078
  endloop
endfacet
facet normal 0.9901996538402917 -0.13965903312914055 -1.0846626676223178e-14
  outer loop
    vertex 89.18913832073689 58.78652070834573 -26.51390571961917
    vertex 89.16230613226202 58.59627720497693 -24.533238719619078
    vertex 89.16230613226202 58.59627720497693 -26.51390571961917
  endloop
endfacet
facet normal 0.9901996538402917 -0.13965903312914055 -1.0846626676223178e-14
  outer loop
    vertex 89.16230613226202 58.59627720497693 -24.533238719619078
    vertex 89.18913832073689 58.78652070834573 -26.51390571961917
    vertex 89.18913832073689 58.78652070834573 -24.533238719619078
  endloop
endfacet
facet normal 0.9901996538402975 0.13965903312909994 -1.0932934373338007e-14
  outer loop
    vertex 89.16230613226202 58.97676421171459 -26.51390571961917
    vertex 89.18913832073689 58.78652070834573 -24.533238719619078
    vertex 89.18913832073689 58.78652070834573 -26.51390571961917
  endloop
endfacet
facet normal 0.9901996538402975 0.13965903312909994 -1.0932934373338007e-14
  outer loop
    vertex 89.18913832073689 58.78652070834573 -24.533238719619078
    vertex 89.16230613226202 58.97676421171459 -26.51390571961917
    vertex 89.16230613226202 58.97676421171459 -24.533238719619078
  endloop
endfacet
facet normal 0.9140458982059652 0.4056107690543368 -1.0177606421153344e-14
  outer loop
    vertex 89.08363813613975 59.154042934721105 -26.51390571961917
    vertex 89.16230613226202 58.97676421171459 -24.533238719619078
    vertex 89.16230613226202 58.97676421171459 -26.51390571961917
  endloop
endfacet
facet normal 0.9140458982059652 0.4056107690543368 -1.0177606421153344e-14
  outer loop
    vertex 89.16230613226202 58.97676421171459 -24.533238719619078
    vertex 89.08363813613975 59.154042934721105 -26.51390571961917
    vertex 89.08363813613975 59.154042934721105 -24.533238719619078
  endloop
endfacet
facet normal 0.7724911794809405 0.6350254936804863 -8.691737696487106e-15
  outer loop
    vertex 88.95849542630091 59.30627562535932 -26.51390571961917
    vertex 89.08363813613975 59.154042934721105 -24.533238719619078
    vertex 89.08363813613975 59.154042934721105 -26.51390571961917
  endloop
endfacet
facet normal 0.7724911794809405 0.6350254936804863 -8.691737696487106e-15
  outer loop
    vertex 89.08363813613975 59.154042934721105 -24.533238719619078
    vertex 88.95849542630091 59.30627562535932 -26.51390571961917
    vertex 88.95849542630091 59.30627562535932 -24.533238719619078
  endloop
endfacet
facet normal 0.5822939531902246 0.8129783220222423 -6.655018621836343e-15
  outer loop
    vertex 88.95849542630091 59.30627562535932 -26.51390571961917
    vertex 88.79540627161275 59.4230878773387 -24.533238719619078
    vertex 88.95849542630091 59.30627562535932 -24.533238719619078
  endloop
endfacet
facet normal 0.5822939531902246 0.8129783220222423 -6.655018621836343e-15
  outer loop
    vertex 88.79540627161275 59.4230878773387 -24.533238719619078
    vertex 88.95849542630091 59.30627562535932 -26.51390571961917
    vertex 88.79540627161275 59.4230878773387 -26.51390571961917
  endloop
endfacet
facet normal 0.3606238258041961 0.9327113466996877 -4.254184826788978e-15
  outer loop
    vertex 88.79540627161275 59.4230878773387 -26.51390571961917
    vertex 88.60548492844977 59.49651912872816 -24.533238719619078
    vertex 88.79540627161275 59.4230878773387 -24.533238719619078
  endloop
endfacet
facet normal 0.3606238258041961 0.9327113466996877 -4.254184826788978e-15
  outer loop
    vertex 88.60548492844977 59.49651912872816 -24.533238719619078
    vertex 88.79540627161275 59.4230878773387 -26.51390571961917
    vertex 88.60548492844977 59.49651912872816 -26.51390571961917
  endloop
endfacet
facet normal 0.1219711675822591 0.992533643902624 -1.6480725479767464e-15
  outer loop
    vertex 88.60548492844977 59.49651912872816 -26.51390571961917
    vertex 88.40167422248862 59.52156516109649 -24.533238719619078
    vertex 88.60548492844977 59.49651912872816 -24.533238719619078
  endloop
endfacet
facet normal 0.1219711675822591 0.992533643902624 -1.6480725479767464e-15
  outer loop
    vertex 88.40167422248862 59.52156516109649 -24.533238719619078
    vertex 88.60548492844977 59.49651912872816 -26.51390571961917
    vertex 88.40167422248862 59.52156516109649 -26.51390571961917
  endloop
endfacet
facet normal 0.9994991366457548 -0.03164610314700354 -1.0982273682589327e-14
  outer loop
    vertex 88.41847156811677 60.05208648232483 -26.513905719619192
    vertex 88.40167422248862 59.52156516109649 -24.533238719619078
    vertex 88.40167422248862 59.52156516109649 -26.51390571961917
  endloop
endfacet
facet normal 0.9994991366457548 -0.03164610314700354 -1.0982273682589327e-14
  outer loop
    vertex 88.40167422248862 59.52156516109649 -24.533238719619078
    vertex 88.41847156811677 60.05208648232483 -26.513905719619192
    vertex 88.41847156811677 60.05208648232483 -24.5332387196191
  endloop
endfacet
facet normal 6.328900346937604e-32 1.0 -4.5604533190613115e-16
  outer loop
    vertex 88.13544351901915 55.946082137640374 -26.51390571961918
    vertex 87.30910191901916 55.946082137640374 -24.533238719619096
    vertex 88.13544351901915 55.946082137640374 -24.533238719619096
  endloop
endfacet
facet normal 6.328900346937604e-32 1.0 -4.5604533190613115e-16
  outer loop
    vertex 87.30910191901916 55.946082137640374 -24.533238719619096
    vertex 88.13544351901915 55.946082137640374 -26.51390571961918
    vertex 87.30910191901916 55.946082137640374 -26.51390571961918
  endloop
endfacet
facet normal 1.0 -0.0 1.3877787807814457e-16
  outer loop
    vertex 87.30910191901916 60.04335498380201 -26.51390571961919
    vertex 87.30910191901916 55.946082137640374 -24.533238719619096
    vertex 87.30910191901916 55.946082137640374 -26.51390571961918
  endloop
endfacet
facet normal 1.0 -0.0 1.3877787807814457e-16
  outer loop
    vertex 87.30910191901916 55.946082137640374 -24.533238719619096
    vertex 87.30910191901916 60.04335498380201 -26.51390571961919
    vertex 87.30910191901916 60.04335498380201 -24.5332387196191
  endloop
endfacet
facet normal -6.328900346937604e-32 -1.0 4.5604533190613115e-16
  outer loop
    vertex 87.30910191901916 60.04335498380201 -26.51390571961919
    vertex 88.13544351901915 60.04335498380201 -24.5332387196191
    vertex 87.30910191901916 60.04335498380201 -24.5332387196191
  endloop
endfacet
facet normal -6.328900346937604e-32 -1.0 4.5604533190613115e-16
  outer loop
    vertex 88.13544351901915 60.04335498380201 -24.5332387196191
    vertex 87.30910191901916 60.04335498380201 -26.51390571961919
    vertex 88.13544351901915 60.04335498380201 -26.51390571961919
  endloop
endfacet
facet normal 0.6997392261941289 -0.714398358988346 4.2290636175729975e-16
  outer loop
    vertex 85.87924172414047 61.45009258149794 -26.533995719619153
    vertex 85.9841920528728 61.55288937672012 -24.533238719619096
    vertex 85.87924172414047 61.45009258149794 -24.533238719619096
  endloop
endfacet
facet normal 0.6997392261941289 -0.714398358988346 4.2290636175729975e-16
  outer loop
    vertex 85.9841920528728 61.55288937672012 -24.533238719619096
    vertex 85.87924172414047 61.45009258149794 -26.533995719619153
    vertex 85.9841920528728 61.55288937672012 -26.533995719619153
  endloop
endfacet
facet normal 0.010365572205122032 0.999946276013297 -4.545823192170912e-16
  outer loop
    vertex 86.38979285441636 60.54423528317439 -26.533995719619153
    vertex 86.24289345429611 60.545758061322935 -24.533238719619096
    vertex 86.38979285441636 60.54423528317439 -24.533238719619096
  endloop
endfacet
facet normal 0.010365572205122032 0.999946276013297 -4.545823192170912e-16
  outer loop
    vertex 86.24289345429611 60.545758061322935 -24.533238719619096
    vertex 86.38979285441636 60.54423528317439 -26.533995719619153
    vertex 86.24289345429611 60.545758061322935 -26.533995719619153
  endloop
endfacet
facet normal -0.24879276641435102 0.9685567404029019 -4.76232712351137e-16
  outer loop
    vertex 86.53208090284518 60.58078475489824 -26.533995719619153
    vertex 86.38979285441636 60.54423528317439 -24.533238719619096
    vertex 86.53208090284518 60.58078475489824 -24.533238719619096
  endloop
endfacet
facet normal -0.24879276641435102 0.9685567404029019 -4.76232712351137e-16
  outer loop
    vertex 86.38979285441636 60.54423528317439 -24.533238719619096
    vertex 86.53208090284518 60.58078475489824 -26.533995719619153
    vertex 86.38979285441636 60.54423528317439 -26.533995719619153
  endloop
endfacet
facet normal 0.2688175142087957 0.9631911254027438 -4.019528922611962e-16
  outer loop
    vertex 86.24289345429611 60.545758061322935 -26.533995719619153
    vertex 86.1013936538399 60.58524931452958 -24.533238719619096
    vertex 86.24289345429611 60.545758061322935 -24.533238719619096
  endloop
endfacet
facet normal 0.2688175142087957 0.9631911254027438 -4.019528922611962e-16
  outer loop
    vertex 86.1013936538399 60.58524931452958 -24.533238719619096
    vertex 86.24289345429611 60.545758061322935 -26.533995719619153
    vertex 86.1013936538399 60.58524931452958 -26.533995719619153
  endloop
endfacet
facet normal 0.5089499868610328 0.8607960913446081 -3.2193103995627847e-16
  outer loop
    vertex 86.1013936538399 60.58524931452958 -26.533995719619153
    vertex 85.97493643060935 60.660017779150685 -24.533238719619096
    vertex 86.1013936538399 60.58524931452958 -24.533238719619096
  endloop
endfacet
facet normal 0.5089499868610328 0.8607960913446081 -3.2193103995627847e-16
  outer loop
    vertex 85.97493643060935 60.660017779150685 -24.533238719619096
    vertex 86.1013936538399 60.58524931452958 -26.533995719619153
    vertex 85.97493643060935 60.660017779150685 -26.533995719619153
  endloop
endfacet
facet normal 0.714398358988384 0.6997392261940901 -2.199701192945067e-16
  outer loop
    vertex 85.87213963538717 60.76496810788302 -26.533995719619153
    vertex 85.97493643060935 60.660017779150685 -24.533238719619096
    vertex 85.97493643060935 60.660017779150685 -26.533995719619153
  endloop
endfacet
facet normal 0.714398358988384 0.6997392261940901 -2.199701192945067e-16
  outer loop
    vertex 85.97493643060935 60.660017779150685 -24.533238719619096
    vertex 85.87213963538717 60.76496810788302 -26.533995719619153
    vertex 85.87213963538717 60.76496810788302 -24.533238719619096
  endloop
endfacet
facet normal 0.8711616635497471 0.49099628915220656 -1.0301859852063638e-16
  outer loop
    vertex 85.80000869988804 60.89294810926212 -26.533995719619153
    vertex 85.87213963538717 60.76496810788302 -24.533238719619096
    vertex 85.87213963538717 60.76496810788302 -26.533995719619153
  endloop
endfacet
facet normal 0.8711616635497471 0.49099628915220656 -1.0301859852063638e-16
  outer loop
    vertex 85.87213963538717 60.76496810788302 -24.533238719619096
    vertex 85.80000869988804 60.89294810926212 -26.533995719619153
    vertex 85.80000869988804 60.89294810926212 -24.533238719619096
  endloop
endfacet
facet normal 0.8607960913445882 -0.5089499868610664 3.515637206964388e-16
  outer loop
    vertex 85.87924172414047 61.45009258149794 -26.533995719619153
    vertex 85.80447325951937 61.32363535826739 -24.533238719619096
    vertex 85.80447325951937 61.32363535826739 -26.533995719619153
  endloop
endfacet
facet normal 0.8607960913445882 -0.5089499868610664 3.515637206964388e-16
  outer loop
    vertex 85.80447325951937 61.32363535826739 -24.533238719619096
    vertex 85.87924172414047 61.45009258149794 -26.533995719619153
    vertex 85.87924172414047 61.45009258149794 -24.533238719619096
  endloop
endfacet
facet normal 0.9685567404028926 0.24879276641438705 2.0953469496104045e-17
  outer loop
    vertex 85.76345922816418 61.03523615769094 -26.533995719619153
    vertex 85.80000869988804 60.89294810926212 -24.533238719619096
    vertex 85.80000869988804 60.89294810926212 -26.533995719619153
  endloop
endfacet
facet normal 0.9685567404028926 0.24879276641438705 2.0953469496104045e-17
  outer loop
    vertex 85.80000869988804 60.89294810926212 -24.533238719619096
    vertex 85.76345922816418 61.03523615769094 -26.533995719619153
    vertex 85.76345922816418 61.03523615769094 -24.533238719619096
  endloop
endfacet
facet normal 0.9999462760132966 -0.010365572205160023 1.4349759319396713e-16
  outer loop
    vertex 85.76498200631274 61.182135557811186 -26.533995719619153
    vertex 85.76345922816418 61.03523615769094 -24.533238719619096
    vertex 85.76345922816418 61.03523615769094 -26.533995719619153
  endloop
endfacet
facet normal 0.9999462760132966 -0.010365572205160023 1.4349759319396713e-16
  outer loop
    vertex 85.76345922816418 61.03523615769094 -24.533238719619096
    vertex 85.76498200631274 61.182135557811186 -26.533995719619153
    vertex 85.76498200631274 61.182135557811186 -24.533238719619096
  endloop
endfacet
facet normal 0.4909962891522193 -0.87116166354974 4.654286331502267e-16
  outer loop
    vertex 85.9841920528728 61.55288937672012 -26.533995719619153
    vertex 86.11217205425191 61.62502031221927 -24.533238719619096
    vertex 85.9841920528728 61.55288937672012 -24.533238719619096
  endloop
endfacet
facet normal 0.4909962891522193 -0.87116166354974 4.654286331502267e-16
  outer loop
    vertex 86.11217205425191 61.62502031221927 -24.533238719619096
    vertex 85.9841920528728 61.55288937672012 -26.533995719619153
    vertex 86.11217205425191 61.62502031221927 -26.533995719619153
  endloop
endfacet
facet normal 0.25909041144292083 -0.9658530730387196 4.764288027969416e-16
  outer loop
    vertex 81.59882087345122 56.96788097056341 -26.533995719619163
    vertex 82.05328997699841 57.08979246032622 -24.5332387196191
    vertex 81.59882087345122 56.96788097056341 -24.5332387196191
  endloop
endfacet
facet normal 0.25909041144292083 -0.9658530730387196 4.764288027969416e-16
  outer loop
    vertex 82.05328997699841 57.08979246032622 -24.5332387196191
    vertex 81.59882087345122 56.96788097056341 -26.533995719619163
    vertex 82.05328997699841 57.08979246032622 -26.533995719619163
  endloop
endfacet
facet normal 0.24879276641435102 -0.9685567404029019 4.76232712351137e-16
  outer loop
    vertex 86.11217205425191 61.62502031221927 -26.533995719619153
    vertex 86.25446010268074 61.66156978394313 -24.533238719619096
    vertex 86.11217205425191 61.62502031221927 -24.533238719619096
  endloop
endfacet
facet normal 0.24879276641435102 -0.9685567404029019 4.76232712351137e-16
  outer loop
    vertex 86.25446010268074 61.66156978394313 -24.533238719619096
    vertex 86.11217205425191 61.62502031221927 -26.533995719619153
    vertex 86.25446010268074 61.66156978394313 -26.533995719619153
  endloop
endfacet
facet normal -0.6997392261941289 0.714398358988346 -4.2290636175729975e-16
  outer loop
    vertex 86.76501123295662 60.75571248561957 -26.533995719619153
    vertex 86.66006090422428 60.652915690397386 -24.533238719619096
    vertex 86.76501123295662 60.75571248561957 -24.533238719619096
  endloop
endfacet
facet normal -0.6997392261941289 0.714398358988346 -4.2290636175729975e-16
  outer loop
    vertex 86.66006090422428 60.652915690397386 -24.533238719619096
    vertex 86.76501123295662 60.75571248561957 -26.533995719619153
    vertex 86.66006090422428 60.652915690397386 -26.533995719619153
  endloop
endfacet
facet normal -0.4909962891522193 0.87116166354974 -4.654286331502267e-16
  outer loop
    vertex 86.66006090422428 60.652915690397386 -26.533995719619153
    vertex 86.53208090284518 60.58078475489824 -24.533238719619096
    vertex 86.66006090422428 60.652915690397386 -24.533238719619096
  endloop
endfacet
facet normal -0.4909962891522193 0.87116166354974 -4.654286331502267e-16
  outer loop
    vertex 86.53208090284518 60.58078475489824 -24.533238719619096
    vertex 86.66006090422428 60.652915690397386 -26.533995719619153
    vertex 86.53208090284518 60.58078475489824 -26.533995719619153
  endloop
endfacet
facet normal -0.5089499868610328 -0.8607960913446081 3.2193103995627847e-16
  outer loop
    vertex 86.54285930325717 61.62055575258792 -26.533995719619153
    vertex 86.66931652648773 61.54578728796684 -24.533238719619096
    vertex 86.54285930325717 61.62055575258792 -24.533238719619096
  endloop
endfacet
facet normal -0.5089499868610328 -0.8607960913446081 3.2193103995627847e-16
  outer loop
    vertex 86.66931652648773 61.54578728796684 -24.533238719619096
    vertex 86.54285930325717 61.62055575258792 -26.533995719619153
    vertex 86.66931652648773 61.54578728796684 -26.533995719619153
  endloop
endfacet
facet normal -0.8711616635497471 -0.49099628915220656 1.0301859852063638e-16
  outer loop
    vertex 86.77211332170991 61.44083695923449 -24.533238719619096
    vertex 86.84424425720906 61.312856957855395 -26.533995719619153
    vertex 86.84424425720906 61.312856957855395 -24.533238719619096
  endloop
endfacet
facet normal -0.8711616635497471 -0.49099628915220656 1.0301859852063638e-16
  outer loop
    vertex 86.84424425720906 61.312856957855395 -26.533995719619153
    vertex 86.77211332170991 61.44083695923449 -24.533238719619096
    vertex 86.77211332170991 61.44083695923449 -26.533995719619153
  endloop
endfacet
facet normal 0.45840970778902346 0.8887409857797616 -3.4168905130113057e-16
  outer loop
    vertex 80.43701244667908 56.04826919213053 -26.533995719619163
    vertex 79.7848413188984 56.38465693715173 -24.5332387196191
    vertex 80.43701244667908 56.04826919213053 -24.5332387196191
  endloop
endfacet
facet normal 0.45840970778902346 0.8887409857797616 -3.4168905130113057e-16
  outer loop
    vertex 79.7848413188984 56.38465693715173 -24.5332387196191
    vertex 80.43701244667908 56.04826919213053 -26.533995719619163
    vertex 79.7848413188984 56.38465693715173 -26.533995719619163
  endloop
endfacet
facet normal -0.714398358988384 -0.6997392261940901 2.199701192945067e-16
  outer loop
    vertex 86.66931652648773 61.54578728796684 -24.533238719619096
    vertex 86.77211332170991 61.44083695923449 -26.533995719619153
    vertex 86.77211332170991 61.44083695923449 -24.533238719619096
  endloop
endfacet
facet normal -0.714398358988384 -0.6997392261940901 2.199701192945067e-16
  outer loop
    vertex 86.77211332170991 61.44083695923449 -26.533995719619153
    vertex 86.66931652648773 61.54578728796684 -24.533238719619096
    vertex 86.66931652648773 61.54578728796684 -26.533995719619153
  endloop
endfacet
facet normal 0.7209582490173283 0.692978501234972 -2.1597655461795672e-16
  outer loop
    vertex 79.23550834369635 56.956169818465284 -26.533995719619163
    vertex 79.7848413188984 56.38465693715173 -24.5332387196191
    vertex 79.7848413188984 56.38465693715173 -26.533995719619163
  endloop
endfacet
facet normal 0.7209582490173283 0.692978501234972 -2.1597655461795672e-16
  outer loop
    vertex 79.7848413188984 56.38465693715173 -24.5332387196191
    vertex 79.23550834369635 56.956169818465284 -26.533995719619163
    vertex 79.23550834369635 56.956169818465284 -24.5332387196191
  endloop
endfacet
facet normal 0.9126532381775142 -0.4087347145081976 -7.0673738983642e-16
  outer loop
    vertex 91.56726898352014 60.0056551914195 -26.533995719619153
    vertex 91.1367998921774 59.04447182185422 -24.533238719619114
    vertex 91.1367998921774 59.04447182185422 -26.533995719619153
  endloop
endfacet
facet normal 0.9126532381775142 -0.4087347145081976 -7.0673738983642e-16
  outer loop
    vertex 91.1367998921774 59.04447182185422 -24.533238719619114
    vertex 91.56726898352014 60.0056551914195 -26.533995719619153
    vertex 91.56726898352014 60.0056551914195 -24.533238719619117
  endloop
endfacet
facet normal 0.14669457689984083 0.9891818341984334 -4.30753795784809e-16
  outer loop
    vertex 81.27349490347564 55.90498298417452 -26.533995719619163
    vertex 80.48935773467805 56.02126966295428 -24.5332387196191
    vertex 81.27349490347564 55.90498298417452 -24.5332387196191
  endloop
endfacet
facet normal 0.14669457689984083 0.9891818341984334 -4.30753795784809e-16
  outer loop
    vertex 80.48935773467805 56.02126966295428 -24.5332387196191
    vertex 81.27349490347564 55.90498298417452 -26.533995719619163
    vertex 80.48935773467805 56.02126966295428 -26.533995719619163
  endloop
endfacet
facet normal -0.8607960913445882 0.5089499868610664 -3.515637206964388e-16
  outer loop
    vertex 86.83977969757771 60.882169708850114 -24.533238719619096
    vertex 86.76501123295662 60.75571248561957 -26.533995719619153
    vertex 86.76501123295662 60.75571248561957 -24.533238719619096
  endloop
endfacet
facet normal -0.8607960913445882 0.5089499868610664 -3.515637206964388e-16
  outer loop
    vertex 86.76501123295662 60.75571248561957 -26.533995719619153
    vertex 86.83977969757771 60.882169708850114 -24.533238719619096
    vertex 86.83977969757771 60.882169708850114 -26.533995719619153
  endloop
endfacet
facet normal 0.9061806390108743 0.42289082454203675 -6.709956020090438e-17
  outer loop
    vertex 78.90027734530705 57.674510871775325 -26.533995719619163
    vertex 79.23550834369635 56.956169818465284 -24.5332387196191
    vertex 79.23550834369635 56.956169818465284 -26.533995719619163
  endloop
endfacet
facet normal 0.9061806390108743 0.42289082454203675 -6.709956020090438e-17
  outer loop
    vertex 79.23550834369635 56.956169818465284 -24.5332387196191
    vertex 78.90027734530705 57.674510871775325 -26.533995719619163
    vertex 78.90027734530705 57.674510871775325 -24.5332387196191
  endloop
endfacet
facet normal -1.0 0.0 -1.3877787807814457e-16
  outer loop
    vertex 88.13544351901915 60.04335498380201 -24.5332387196191
    vertex 88.13544351901915 55.946082137640374 -26.51390571961918
    vertex 88.13544351901915 55.946082137640374 -24.533238719619096
  endloop
endfacet
facet normal -1.0 0.0 -1.3877787807814457e-16
  outer loop
    vertex 88.13544351901915 55.946082137640374 -26.51390571961918
    vertex 88.13544351901915 60.04335498380201 -24.5332387196191
    vertex 88.13544351901915 60.04335498380201 -26.51390571961919
  endloop
endfacet
facet normal -0.9999462760132966 0.010365572205160023 -1.4349759319396713e-16
  outer loop
    vertex 86.88079372893291 61.17056890942656 -24.533238719619096
    vertex 86.87927095078436 61.023669509306316 -26.533995719619153
    vertex 86.87927095078436 61.023669509306316 -24.533238719619096
  endloop
endfacet
facet normal -0.9999462760132966 0.010365572205160023 -1.4349759319396713e-16
  outer loop
    vertex 86.87927095078436 61.023669509306316 -26.533995719619153
    vertex 86.88079372893291 61.17056890942656 -24.533238719619096
    vertex 86.88079372893291 61.17056890942656 -26.533995719619153
  endloop
endfacet
facet normal -0.9956886076342109 0.09275880889406979 -1.8048177398337148e-16
  outer loop
    vertex 80.01631260444914 58.83162861127945 -24.533238719619103
    vertex 79.96905973840761 58.32440842425286 -26.533995719619163
    vertex 79.96905973840761 58.32440842425286 -24.5332387196191
  endloop
endfacet
facet normal -0.9956886076342109 0.09275880889406979 -1.8048177398337148e-16
  outer loop
    vertex 79.96905973840761 58.32440842425286 -26.533995719619163
    vertex 80.01631260444914 58.83162861127945 -24.533238719619103
    vertex 80.01631260444914 58.83162861127945 -26.533995719619167
  endloop
endfacet
facet normal 0.8668802697687632 -0.4985163968072029 3.476498800289079e-16
  outer loop
    vertex 79.34487964607824 59.84130479319298 -26.533995719619167
    vertex 78.9722686497973 59.19336397711638 -24.533238719619103
    vertex 78.9722686497973 59.19336397711638 -26.533995719619167
  endloop
endfacet
facet normal 0.8668802697687632 -0.4985163968072029 3.476498800289079e-16
  outer loop
    vertex 78.9722686497973 59.19336397711638 -24.533238719619103
    vertex 79.34487964607824 59.84130479319298 -26.533995719619167
    vertex 79.34487964607824 59.84130479319298 -24.533238719619103
  endloop
endfacet
facet normal -0.9631911254027536 0.26881751420876004 -2.562625930566093e-16
  outer loop
    vertex 86.87927095078436 61.023669509306316 -24.533238719619096
    vertex 86.83977969757771 60.882169708850114 -26.533995719619153
    vertex 86.83977969757771 60.882169708850114 -24.533238719619096
  endloop
endfacet
facet normal -0.9631911254027536 0.26881751420876004 -2.562625930566093e-16
  outer loop
    vertex 86.83977969757771 60.882169708850114 -26.533995719619153
    vertex 86.87927095078436 61.023669509306316 -24.533238719619096
    vertex 86.87927095078436 61.023669509306316 -26.533995719619153
  endloop
endfacet
facet normal -0.9055041732313888 0.42433735666393957 -3.191810184119334e-16
  outer loop
    vertex 80.23247704758849 59.29290736105954 -24.533238719619103
    vertex 80.01631260444914 58.83162861127945 -26.533995719619167
    vertex 80.01631260444914 58.83162861127945 -24.533238719619103
  endloop
endfacet
facet normal -0.9055041732313888 0.42433735666393957 -3.191810184119334e-16
  outer loop
    vertex 80.01631260444914 58.83162861127945 -26.533995719619167
    vertex 80.23247704758849 59.29290736105954 -24.533238719619103
    vertex 80.23247704758849 59.29290736105954 -26.533995719619167
  endloop
endfacet
facet normal -0.9715398584351348 -0.23687613529403603 -2.6801984281158684e-17
  outer loop
    vertex 79.96905973840761 58.32440842425286 -24.5332387196191
    vertex 80.08051860090323 57.867263480732355 -26.533995719619163
    vertex 80.08051860090323 57.867263480732355 -24.5332387196191
  endloop
endfacet
facet normal -0.9715398584351348 -0.23687613529403603 -2.6801984281158684e-17
  outer loop
    vertex 80.08051860090323 57.867263480732355 -26.533995719619163
    vertex 79.96905973840761 58.32440842425286 -24.5332387196191
    vertex 79.96905973840761 58.32440842425286 -26.533995719619163
  endloop
endfacet
facet normal -0.8483715386451843 -0.5294012961986423 1.2369578788137654e-16
  outer loop
    vertex 80.08051860090323 57.867263480732355 -24.5332387196191
    vertex 80.32962122242637 57.46807372464451 -26.533995719619163
    vertex 80.32962122242637 57.46807372464451 -24.5332387196191
  endloop
endfacet
facet normal -0.8483715386451843 -0.5294012961986423 1.2369578788137654e-16
  outer loop
    vertex 80.32962122242637 57.46807372464451 -26.533995719619163
    vertex 80.08051860090323 57.867263480732355 -24.5332387196191
    vertex 80.08051860090323 57.867263480732355 -26.533995719619163
  endloop
endfacet
facet normal 1.0 -0.0 1.3877787807814457e-16
  outer loop
    vertex 85.92537871238619 60.07843146406322 -26.533995719619156
    vertex 85.92537871238619 55.98115861790159 -24.533238719619085
    vertex 85.92537871238619 55.98115861790159 -26.533995719619153
  endloop
endfacet
facet normal 1.0 -0.0 1.3877787807814457e-16
  outer loop
    vertex 85.92537871238619 55.98115861790159 -24.533238719619085
    vertex 85.92537871238619 60.07843146406322 -26.533995719619156
    vertex 85.92537871238619 60.07843146406322 -24.53323871961909
  endloop
endfacet
facet normal -1.0 0.0 -1.3877787807814457e-16
  outer loop
    vertex 83.49797876318782 60.22520994407246 -24.5332387196191
    vertex 83.49797876318782 58.438015944072454 -26.539773719619188
    vertex 83.49797876318782 58.438015944072454 -24.5332387196191
  endloop
endfacet
facet normal -1.0 0.0 -1.3877787807814457e-16
  outer loop
    vertex 83.49797876318782 58.438015944072454 -26.539773719619188
    vertex 83.49797876318782 60.22520994407246 -24.5332387196191
    vertex 83.49797876318782 60.22520994407246 -26.539773719619188
  endloop
endfacet
facet normal -0.21156584106752993 -0.9773637474826805 4.163615161165894e-16
  outer loop
    vertex 82.61050376318781 60.41731794407246 -26.539773719619188
    vertex 83.49797876318782 60.22520994407246 -24.5332387196191
    vertex 82.61050376318781 60.41731794407246 -24.533238719619103
  endloop
endfacet
facet normal -0.21156584106752993 -0.9773637474826805 4.163615161165894e-16
  outer loop
    vertex 83.49797876318782 60.22520994407246 -24.5332387196191
    vertex 82.61050376318781 60.41731794407246 -26.539773719619188
    vertex 83.49797876318782 60.22520994407246 -26.539773719619188
  endloop
endfacet
facet normal 1.0 -0.0 1.3877787807814457e-16
  outer loop
    vertex 82.61050376318781 60.41731794407246 -26.539773719619188
    vertex 82.61050376318781 55.97426894407245 -24.5332387196191
    vertex 82.61050376318781 55.97426894407245 -26.53977371961918
  endloop
endfacet
facet normal 1.0 -0.0 1.3877787807814457e-16
  outer loop
    vertex 82.61050376318781 55.97426894407245 -24.5332387196191
    vertex 82.61050376318781 60.41731794407246 -26.539773719619188
    vertex 82.61050376318781 60.41731794407246 -24.533238719619103
  endloop
endfacet
facet normal 6.328900346937604e-32 1.0 -4.5604533190613115e-16
  outer loop
    vertex 83.5728667631878 55.97426894407245 -26.53977371961918
    vertex 82.61050376318781 55.97426894407245 -24.5332387196191
    vertex 83.5728667631878 55.97426894407245 -24.533238719619096
  endloop
endfacet
facet normal 6.328900346937604e-32 1.0 -4.5604533190613115e-16
  outer loop
    vertex 82.61050376318781 55.97426894407245 -24.5332387196191
    vertex 83.5728667631878 55.97426894407245 -26.53977371961918
    vertex 82.61050376318781 55.97426894407245 -26.53977371961918
  endloop
endfacet
facet normal -1.0 0.0 -1.3877787807814457e-16
  outer loop
    vertex 83.5728667631878 57.674666944072456 -24.533238719619096
    vertex 83.5728667631878 55.97426894407245 -26.53977371961918
    vertex 83.5728667631878 55.97426894407245 -24.533238719619096
  endloop
endfacet
facet normal -1.0 0.0 -1.3877787807814457e-16
  outer loop
    vertex 83.5728667631878 55.97426894407245 -26.53977371961918
    vertex 83.5728667631878 57.674666944072456 -24.533238719619096
    vertex 83.5728667631878 57.674666944072456 -26.53977371961918
  endloop
endfacet
facet normal 6.328900346937604e-32 1.0 -4.5604533190613115e-16
  outer loop
    vertex 84.52796876318781 57.674666944072456 -26.53977371961918
    vertex 83.5728667631878 57.674666944072456 -24.533238719619096
    vertex 84.52796876318781 57.674666944072456 -24.533238719619096
  endloop
endfacet
facet normal 6.328900346937604e-32 1.0 -4.5604533190613115e-16
  outer loop
    vertex 83.5728667631878 57.674666944072456 -24.533238719619096
    vertex 84.52796876318781 57.674666944072456 -26.53977371961918
    vertex 83.5728667631878 57.674666944072456 -26.53977371961918
  endloop
endfacet
facet normal -6.328900346937606e-32 -1.0 4.560453319061312e-16
  outer loop
    vertex 83.49797876318782 58.438015944072454 -26.539773719619188
    vertex 84.52796876318781 58.438015944072454 -24.5332387196191
    vertex 83.49797876318782 58.438015944072454 -24.5332387196191
  endloop
endfacet
facet normal -6.328900346937606e-32 -1.0 4.560453319061312e-16
  outer loop
    vertex 84.52796876318781 58.438015944072454 -24.5332387196191
    vertex 83.49797876318782 58.438015944072454 -26.539773719619188
    vertex 84.52796876318781 58.438015944072454 -26.539773719619188
  endloop
endfacet
facet normal 1.0 -0.0 1.3877787807814457e-16
  outer loop
    vertex 84.52796876318781 57.674666944072456 -26.53977371961918
    vertex 84.52796876318781 55.97426894407245 -24.533238719619096
    vertex 84.52796876318781 55.97426894407245 -26.53977371961918
  endloop
endfacet
facet normal 1.0 -0.0 1.3877787807814457e-16
  outer loop
    vertex 84.52796876318781 55.97426894407245 -24.533238719619096
    vertex 84.52796876318781 57.674666944072456 -26.53977371961918
    vertex 84.52796876318781 57.674666944072456 -24.533238719619096
  endloop
endfacet
facet normal -1.0 0.0 -1.3877787807814457e-16
  outer loop
    vertex 85.34716876318781 60.22520994407246 -24.5332387196191
    vertex 85.34716876318781 55.97426894407245 -26.53977371961918
    vertex 85.34716876318781 55.97426894407245 -24.533238719619096
  endloop
endfacet
facet normal -1.0 0.0 -1.3877787807814457e-16
  outer loop
    vertex 85.34716876318781 55.97426894407245 -26.53977371961918
    vertex 85.34716876318781 60.22520994407246 -24.5332387196191
    vertex 85.34716876318781 60.22520994407246 -26.539773719619188
  endloop
endfacet
facet normal -6.328900346937606e-32 -1.0 4.560453319061312e-16
  outer loop
    vertex 84.52796876318781 60.22520994407246 -26.539773719619188
    vertex 85.34716876318781 60.22520994407246 -24.5332387196191
    vertex 84.52796876318781 60.22520994407246 -24.5332387196191
  endloop
endfacet
facet normal -6.328900346937606e-32 -1.0 4.560453319061312e-16
  outer loop
    vertex 85.34716876318781 60.22520994407246 -24.5332387196191
    vertex 84.52796876318781 60.22520994407246 -26.539773719619188
    vertex 85.34716876318781 60.22520994407246 -26.539773719619188
  endloop
endfacet
facet normal -0.03607710616220014 0.9993490093110423 -4.005363392312071e-18
  outer loop
    vertex 85.67084718984235 38.78310368746027 -24.533238719619106
    vertex 85.43416529142691 38.77455932718548 -26.533995719619135
    vertex 85.43416529142691 38.77455932718548 -24.5332387196191
  endloop
endfacet
facet normal -0.03607710616220014 0.9993490093110423 -4.005363392312071e-18
  outer loop
    vertex 85.43416529142691 38.77455932718548 -26.533995719619135
    vertex 85.67084718984235 38.78310368746027 -24.533238719619106
    vertex 85.67084718984235 38.78310368746027 -26.533995719619135
  endloop
endfacet
facet normal 0.6220194593661938 0.7830017829927262 8.787825040747348e-17
  outer loop
    vertex 79.86343137153683 41.390437477083694 -24.533238719619114
    vertex 79.5568246478302 41.634006971637206 -26.533995719619124
    vertex 79.5568246478302 41.634006971637206 -24.5332387196191
  endloop
endfacet
facet normal 0.6220194593661938 0.7830017829927262 8.787825040747348e-17
  outer loop
    vertex 79.5568246478302 41.634006971637206 -26.533995719619124
    vertex 79.86343137153683 41.390437477083694 -24.533238719619114
    vertex 79.86343137153683 41.390437477083694 -26.533995719619146
  endloop
endfacet
facet normal 0.39816888646847687 0.9173121267313832 5.468230778276175e-17
  outer loop
    vertex 80.22263114847546 41.234523071249995 -26.533995719619124
    vertex 79.86343137153683 41.390437477083694 -24.533238719619114
    vertex 80.22263114847546 41.234523071249995 -24.533238719619092
  endloop
endfacet
facet normal 0.39816888646847687 0.9173121267313832 5.468230778276175e-17
  outer loop
    vertex 79.86343137153683 41.390437477083694 -24.533238719619114
    vertex 80.22263114847546 41.234523071249995 -26.533995719619124
    vertex 79.86343137153683 41.390437477083694 -26.533995719619146
  endloop
endfacet
facet normal 0.14718376196271554 0.9891091649633538 2.060336443360295e-17
  outer loop
    vertex 80.60994510745321 41.176889063233155 -24.533238719619114
    vertex 80.22263114847546 41.234523071249995 -26.533995719619124
    vertex 80.22263114847546 41.234523071249995 -24.533238719619092
  endloop
endfacet
facet normal 0.14718376196271554 0.9891091649633538 2.060336443360295e-17
  outer loop
    vertex 80.22263114847546 41.234523071249995 -26.533995719619124
    vertex 80.60994510745321 41.176889063233155 -24.533238719619114
    vertex 80.60994510745321 41.176889063233155 -26.533995719619146
  endloop
endfacet
facet normal -0.11383169268725468 0.9935000481831667 -1.5853508612083332e-17
  outer loop
    vertex 80.99897844223263 41.22146311543446 -26.533995719619135
    vertex 80.60994510745321 41.176889063233155 -24.533238719619114
    vertex 80.99897844223263 41.22146311543446 -24.533238719619103
  endloop
endfacet
facet normal -0.11383169268725468 0.9935000481831667 -1.5853508612083332e-17
  outer loop
    vertex 80.60994510745321 41.176889063233155 -24.533238719619114
    vertex 80.99897844223263 41.22146311543446 -26.533995719619135
    vertex 80.60994510745321 41.176889063233155 -26.533995719619146
  endloop
endfacet
facet normal -0.36708970559728565 0.9301855449556815 -5.0943930407122093e-17
  outer loop
    vertex 81.36321917395628 41.36520757985886 -26.533995719619135
    vertex 80.99897844223263 41.22146311543446 -24.533238719619103
    vertex 81.36321917395628 41.36520757985886 -24.533238719619103
  endloop
endfacet
facet normal -0.36708970559728565 0.9301855449556815 -5.0943930407122093e-17
  outer loop
    vertex 80.99897844223263 41.22146311543446 -24.533238719619103
    vertex 81.36321917395628 41.36520757985886 -26.533995719619135
    vertex 80.99897844223263 41.22146311543446 -26.533995719619135
  endloop
endfacet
facet normal -0.5953311617146971 0.8034804340439345 -8.125206396305733e-17
  outer loop
    vertex 81.67784489869344 41.598326508804504 -24.533238719619114
    vertex 81.36321917395628 41.36520757985886 -26.533995719619135
    vertex 81.36321917395628 41.36520757985886 -24.533238719619103
  endloop
endfacet
facet normal -0.5953311617146971 0.8034804340439345 -8.125206396305733e-17
  outer loop
    vertex 81.36321917395628 41.36520757985886 -26.533995719619135
    vertex 81.67784489869344 41.598326508804504 -24.533238719619114
    vertex 81.67784489869344 41.598326508804504 -26.533995719619146
  endloop
endfacet
facet normal -0.7830017829928428 0.6220194593660471 -1.0966986396209058e-16
  outer loop
    vertex 81.92141439324692 41.90493323251121 -24.533238719619103
    vertex 81.67784489869344 41.598326508804504 -26.533995719619146
    vertex 81.67784489869344 41.598326508804504 -24.533238719619114
  endloop
endfacet
facet normal -0.7830017829928428 0.6220194593660471 -1.0966986396209058e-16
  outer loop
    vertex 81.67784489869344 41.598326508804504 -26.533995719619146
    vertex 81.92141439324692 41.90493323251121 -24.533238719619103
    vertex 81.92141439324692 41.90493323251121 -26.533995719619135
  endloop
endfacet
facet normal -1.6195855163131307e-30 -1.0 4.560453319061309e-16
  outer loop
    vertex 85.92537871238619 60.07843146406322 -24.53323871961909
    vertex 86.75172031238618 60.07843146406322 -26.533995719619153
    vertex 86.75172031238618 60.07843146406322 -24.533238719619085
  endloop
endfacet
facet normal -1.6195855163131307e-30 -1.0 4.560453319061309e-16
  outer loop
    vertex 86.75172031238618 60.07843146406322 -26.533995719619153
    vertex 85.92537871238619 60.07843146406322 -24.53323871961909
    vertex 85.92537871238619 60.07843146406322 -26.533995719619156
  endloop
endfacet
facet normal -0.9173121267314526 0.3981688864683173 -1.2758999318215699e-16
  outer loop
    vertex 82.07732879908056 42.26413300944986 -24.533238719619092
    vertex 81.92141439324692 41.90493323251121 -26.533995719619135
    vertex 81.92141439324692 41.90493323251121 -24.533238719619103
  endloop
endfacet
facet normal -0.9173121267314526 0.3981688864683173 -1.2758999318215699e-16
  outer loop
    vertex 81.92141439324692 41.90493323251121 -26.533995719619135
    vertex 82.07732879908056 42.26413300944986 -24.533238719619092
    vertex 82.07732879908056 42.26413300944986 -26.533995719619124
  endloop
endfacet
facet normal -0.9891091649633376 0.14718376196282368 -1.3775044857853745e-16
  outer loop
    vertex 82.13496280709745 42.651446968427734 -24.533238719619103
    vertex 82.07732879908056 42.26413300944986 -26.533995719619124
    vertex 82.07732879908056 42.26413300944986 -24.533238719619092
  endloop
endfacet
facet normal -0.9891091649633376 0.14718376196282368 -1.3775044857853745e-16
  outer loop
    vertex 82.07732879908056 42.26413300944986 -26.533995719619124
    vertex 82.13496280709745 42.651446968427734 -24.533238719619103
    vertex 82.13496280709745 42.651446968427734 -26.533995719619135
  endloop
endfacet
facet normal -0.9935000481831435 -0.11383169268745726 -1.3787582855739105e-16
  outer loop
    vertex 82.0903887548961 43.040480303207005 -24.533238719619103
    vertex 82.13496280709745 42.651446968427734 -26.533995719619135
    vertex 82.13496280709745 42.651446968427734 -24.533238719619103
  endloop
endfacet
facet normal -0.9935000481831435 -0.11383169268745726 -1.3787582855739105e-16
  outer loop
    vertex 82.13496280709745 42.651446968427734 -26.533995719619135
    vertex 82.0903887548961 43.040480303207005 -24.533238719619103
    vertex 82.0903887548961 43.040480303207005 -26.533995719619135
  endloop
endfacet
facet normal -0.9301855449557068 -0.3670897055972218 -1.291396846692113e-16
  outer loop
    vertex 81.94664429047174 43.40472103493063 -24.5332387196191
    vertex 82.0903887548961 43.040480303207005 -26.533995719619135
    vertex 82.0903887548961 43.040480303207005 -24.533238719619103
  endloop
endfacet
facet normal -0.9301855449557068 -0.3670897055972218 -1.291396846692113e-16
  outer loop
    vertex 82.0903887548961 43.040480303207005 -26.533995719619135
    vertex 81.94664429047174 43.40472103493063 -24.5332387196191
    vertex 81.94664429047174 43.40472103493063 -26.533995719619124
  endloop
endfacet
facet normal -0.8034804340438917 -0.5953311617147549 -1.120327603227443e-16
  outer loop
    vertex 81.71352536152602 43.71934675966783 -24.533238719619092
    vertex 81.94664429047174 43.40472103493063 -26.533995719619124
    vertex 81.94664429047174 43.40472103493063 -24.5332387196191
  endloop
endfacet
facet normal -0.8034804340438917 -0.5953311617147549 -1.120327603227443e-16
  outer loop
    vertex 81.94664429047174 43.40472103493063 -26.533995719619124
    vertex 81.71352536152602 43.71934675966783 -24.533238719619092
    vertex 81.71352536152602 43.71934675966783 -26.533995719619124
  endloop
endfacet
facet normal -0.6220194593661268 -0.7830017829927793 -8.707918053057615e-17
  outer loop
    vertex 81.40691863781939 43.96291625422131 -24.53323871961911
    vertex 81.71352536152602 43.71934675966783 -26.533995719619124
    vertex 81.71352536152602 43.71934675966783 -24.533238719619092
  endloop
endfacet
facet normal -0.6220194593661268 -0.7830017829927793 -8.707918053057615e-17
  outer loop
    vertex 81.71352536152602 43.71934675966783 -26.533995719619124
    vertex 81.40691863781939 43.96291625422131 -24.53323871961911
    vertex 81.40691863781939 43.96291625422131 -26.533995719619135
  endloop
endfacet
facet normal -0.39816888646832993 -0.9173121267314471 -5.4564180104948155e-17
  outer loop
    vertex 81.04771886088078 44.11883066005495 -26.533995719619135
    vertex 81.40691863781939 43.96291625422131 -24.53323871961911
    vertex 81.04771886088078 44.11883066005495 -24.533238719619103
  endloop
endfacet
facet normal -0.39816888646832993 -0.9173121267314471 -5.4564180104948155e-17
  outer loop
    vertex 81.40691863781939 43.96291625422131 -24.53323871961911
    vertex 81.04771886088078 44.11883066005495 -26.533995719619135
    vertex 81.40691863781939 43.96291625422131 -26.533995719619135
  endloop
endfacet
facet normal -0.1471837619629638 -0.9891091649633167 -2.0636175386546755e-17
  outer loop
    vertex 80.66040490190292 44.176464668071894 -24.53323871961911
    vertex 81.04771886088078 44.11883066005495 -26.533995719619135
    vertex 81.04771886088078 44.11883066005495 -24.533238719619103
  endloop
endfacet
facet normal -0.1471837619629638 -0.9891091649633167 -2.0636175386546755e-17
  outer loop
    vertex 81.04771886088078 44.11883066005495 -26.533995719619135
    vertex 80.66040490190292 44.176464668071894 -24.53323871961911
    vertex 80.66040490190292 44.176464668071894 -26.533995719619135
  endloop
endfacet
facet normal 0.1138316926876788 -0.9935000481831181 1.5723235620141704e-17
  outer loop
    vertex 80.2713715671236 44.13189061587043 -26.533995719619135
    vertex 80.66040490190292 44.176464668071894 -24.53323871961911
    vertex 80.2713715671236 44.13189061587043 -24.533238719619103
  endloop
endfacet
facet normal 0.1138316926876788 -0.9935000481831181 1.5723235620141704e-17
  outer loop
    vertex 80.66040490190292 44.176464668071894 -24.53323871961911
    vertex 80.2713715671236 44.13189061587043 -26.533995719619135
    vertex 80.66040490190292 44.176464668071894 -26.533995719619135
  endloop
endfacet
facet normal 0.36708970559706866 -0.9301855449557671 5.10773867964613e-17
  outer loop
    vertex 79.90713083539997 43.98814615144613 -24.53323871961911
    vertex 80.2713715671236 44.13189061587043 -26.533995719619135
    vertex 80.2713715671236 44.13189061587043 -24.533238719619103
  endloop
endfacet
facet normal 0.36708970559706866 -0.9301855449557671 5.10773867964613e-17
  outer loop
    vertex 80.2713715671236 44.13189061587043 -26.533995719619135
    vertex 79.90713083539997 43.98814615144613 -24.53323871961911
    vertex 79.90713083539997 43.98814615144613 -26.533995719619135
  endloop
endfacet
facet normal 0.5953311617147673 -0.8034804340438825 8.352551511205527e-17
  outer loop
    vertex 79.59250511066278 43.75502722250044 -26.533995719619135
    vertex 79.90713083539997 43.98814615144613 -24.53323871961911
    vertex 79.59250511066278 43.75502722250044 -24.533238719619103
  endloop
endfacet
facet normal 0.5953311617147673 -0.8034804340438825 8.352551511205527e-17
  outer loop
    vertex 79.90713083539997 43.98814615144613 -24.53323871961911
    vertex 79.59250511066278 43.75502722250044 -26.533995719619135
    vertex 79.90713083539997 43.98814615144613 -26.533995719619135
  endloop
endfacet
facet normal 0.7830017829927757 -0.6220194593661312 1.0866332597514123e-16
  outer loop
    vertex 79.59250511066278 43.75502722250044 -26.533995719619135
    vertex 79.34893561610929 43.44842049879378 -24.533238719619103
    vertex 79.34893561610929 43.44842049879378 -26.533995719619135
  endloop
endfacet
facet normal 0.7830017829927757 -0.6220194593661312 1.0866332597514123e-16
  outer loop
    vertex 79.34893561610929 43.44842049879378 -24.533238719619103
    vertex 79.59250511066278 43.75502722250044 -26.533995719619135
    vertex 79.59250511066278 43.75502722250044 -24.533238719619103
  endloop
endfacet
facet normal 0.9173121267314466 -0.39816888646833093 1.273026304831402e-16
  outer loop
    vertex 79.34893561610929 43.44842049879378 -26.533995719619135
    vertex 79.19302121027563 43.08922072185512 -24.533238719619103
    vertex 79.19302121027563 43.08922072185512 -26.533995719619135
  endloop
endfacet
facet normal 0.9173121267314466 -0.39816888646833093 1.273026304831402e-16
  outer loop
    vertex 79.19302121027563 43.08922072185512 -24.533238719619103
    vertex 79.34893561610929 43.44842049879378 -26.533995719619135
    vertex 79.34893561610929 43.44842049879378 -24.533238719619103
  endloop
endfacet
facet normal 0.9891091649633177 -0.1471837619629575 1.3657331583821262e-16
  outer loop
    vertex 79.19302121027563 43.08922072185512 -26.533995719619135
    vertex 79.13538720225871 42.701906762877385 -24.5332387196191
    vertex 79.13538720225871 42.701906762877385 -26.533995719619124
  endloop
endfacet
facet normal 0.9891091649633177 -0.1471837619629575 1.3657331583821262e-16
  outer loop
    vertex 79.13538720225871 42.701906762877385 -24.5332387196191
    vertex 79.19302121027563 43.08922072185512 -26.533995719619135
    vertex 79.19302121027563 43.08922072185512 -24.533238719619103
  endloop
endfacet
facet normal 0.9935000481831282 0.11383169268759039 1.3780174340828784e-16
  outer loop
    vertex 79.13538720225871 42.701906762877385 -26.533995719619124
    vertex 79.17996125446014 42.31287342809798 -24.533238719619092
    vertex 79.17996125446014 42.31287342809798 -26.533995719619124
  endloop
endfacet
facet normal 0.9935000481831282 0.11383169268759039 1.3780174340828784e-16
  outer loop
    vertex 79.17996125446014 42.31287342809798 -24.533238719619092
    vertex 79.13538720225871 42.701906762877385 -26.533995719619124
    vertex 79.13538720225871 42.701906762877385 -24.5332387196191
  endloop
endfacet
facet normal 0.9301855449557676 0.3670897055970676 1.279626693976601e-16
  outer loop
    vertex 79.17996125446014 42.31287342809798 -26.533995719619124
    vertex 79.32370571888444 41.94863269637432 -24.533238719619103
    vertex 79.32370571888444 41.94863269637432 -26.533995719619135
  endloop
endfacet
facet normal 0.9301855449557676 0.3670897055970676 1.279626693976601e-16
  outer loop
    vertex 79.32370571888444 41.94863269637432 -24.533238719619103
    vertex 79.17996125446014 42.31287342809798 -26.533995719619124
    vertex 79.17996125446014 42.31287342809798 -24.533238719619092
  endloop
endfacet
facet normal 0.8034804340437524 0.5953311617149429 1.1066602890924849e-16
  outer loop
    vertex 79.32370571888444 41.94863269637432 -26.533995719619135
    vertex 79.5568246478302 41.634006971637206 -24.5332387196191
    vertex 79.5568246478302 41.634006971637206 -26.533995719619124
  endloop
endfacet
facet normal 0.8034804340437524 0.5953311617149429 1.1066602890924849e-16
  outer loop
    vertex 79.5568246478302 41.634006971637206 -24.5332387196191
    vertex 79.32370571888444 41.94863269637432 -26.533995719619135
    vertex 79.32370571888444 41.94863269637432 -24.533238719619103
  endloop
endfacet
facet normal 5.046666660662465e-05 -2.2930409438396107e-20 0.9999999987265578
  outer loop
    vertex 89.91954406811676 58.76693901000682 -26.513905719619192
    vertex 89.75102181362385 55.95020356937888 -26.533995719619153
    vertex 90.66232061804263 57.98501924634143 -26.533995719619153
  endloop
endfacet
facet normal 5.046666660662465e-05 -2.2930409438396107e-20 0.9999999987265578
  outer loop
    vertex 89.75102181362385 55.95020356937888 -26.533995719619153
    vertex 89.91954406811676 58.76693901000682 -26.513905719619192
    vertex 89.86839626299903 58.43431836840554 -26.513905719619192
  endloop
endfacet
facet normal 5.046666660662465e-05 -2.2930409438396107e-20 0.9999999987265578
  outer loop
    vertex 89.75102181362385 55.95020356937888 -26.533995719619153
    vertex 89.86839626299903 58.43431836840554 -26.513905719619192
    vertex 89.71843848603896 58.12436527384781 -26.513905719619192
  endloop
endfacet
facet normal 5.046666660662465e-05 -2.2930409438396107e-20 0.9999999987265578
  outer loop
    vertex 90.67013986457371 49.92405920594726 -26.53685271961918
    vertex 90.44508361193074 43.79120974438669 -26.536852719619166
    vertex 90.70293257202253 43.76166633003179 -26.53685271961918
  endloop
endfacet
facet normal 5.046666660662465e-05 -2.2930409438396107e-20 0.9999999987265578
  outer loop
    vertex 90.44508361193074 43.79120974438669 -26.536852719619166
    vertex 90.67013986457371 49.92405920594726 -26.53685271961918
    vertex 90.47802650451722 48.633012676021124 -26.53685271961918
  endloop
endfacet
facet normal 5.046666660662465e-05 -2.2930409438396107e-20 0.9999999987265578
  outer loop
    vertex 90.44508361193074 43.79120974438669 -26.536852719619166
    vertex 90.47802650451722 48.633012676021124 -26.53685271961918
    vertex 89.95831181840514 47.435680086225815 -26.536852719619183
  endloop
endfacet
facet normal 5.046666660662465e-05 -2.2930409438396107e-20 0.9999999987265578
  outer loop
    vertex 90.44508361193074 43.79120974438669 -26.536852719619166
    vertex 89.95831181840514 47.435680086225815 -26.536852719619183
    vertex 90.18837424380398 43.753010269677105 -26.536852719619155
  endloop
endfacet
facet normal 5.046666660662465e-05 -2.2930409438396107e-20 0.9999999987265578
  outer loop
    vertex 90.18837424380398 43.753010269677105 -26.536852719619155
    vertex 89.95831181840514 47.435680086225815 -26.536852719619183
    vertex 89.95029878684778 43.649671136977005 -26.536852719619155
  endloop
endfacet
facet normal 5.046666660662465e-05 -2.2930409438396107e-20 0.9999999987265578
  outer loop
    vertex 89.95029878684778 43.649671136977005 -26.536852719619155
    vertex 89.95831181840514 47.435680086225815 -26.536852719619183
    vertex 89.1464135032267 46.41365767387029 -26.53685271961918
  endloop
endfacet
facet normal 5.046666660662465e-05 -2.2930409438396107e-20 0.9999999987265578
  outer loop
    vertex 89.95029878684778 43.649671136977005 -26.536852719619155
    vertex 89.1464135032267 46.41365767387029 -26.53685271961918
    vertex 89.74708169001526 43.48823473740391 -26.536852719619144
  endloop
endfacet
facet normal 5.046666660662465e-05 -2.2930409438396107e-20 0.9999999987265578
  outer loop
    vertex 89.74708169001526 43.48823473740391 -26.536852719619144
    vertex 89.1464135032267 46.41365767387029 -26.53685271961918
    vertex 89.59257186262364 43.2797026948024 -26.536852719619166
  endloop
endfacet
facet normal 5.046666660662465e-05 -2.2930409438396107e-20 0.9999999987265578
  outer loop
    vertex 89.59257186262364 43.2797026948024 -26.536852719619166
    vertex 89.1464135032267 46.41365767387029 -26.53685271961918
    vertex 89.49729889407 43.03828612326039 -26.536852719619144
  endloop
endfacet
facet normal 5.046666660662465e-05 -2.2930409438396107e-20 0.9999999987265578
  outer loop
    vertex 89.49729889407 43.03828612326039 -26.536852719619144
    vertex 89.1464135032267 46.41365767387029 -26.53685271961918
    vertex 89.46775547971517 42.78043716316868 -26.536852719619166
  endloop
endfacet
facet normal 5.046666660662465e-05 -2.2930409438396107e-20 0.9999999987265578
  outer loop
    vertex 91.13673730474521 56.9100736304161 -26.533995719619153
    vertex 91.45585619314872 42.81388161217118 -26.536852719619166
    vertex 91.5518843971563 55.9694225962942 -26.533995719619146
  endloop
endfacet
facet normal 5.046666660662465e-05 -2.2930409438396107e-20 0.9999999987265578
  outer loop
    vertex 91.45585619314872 42.81388161217118 -26.536852719619166
    vertex 91.13673730474521 56.9100736304161 -26.533995719619153
    vertex 91.41765671843912 43.070590980297936 -26.536852719619155
  endloop
endfacet
facet normal 5.046666660662465e-05 -2.2930409438396107e-20 0.9999999987265578
  outer loop
    vertex 91.41765671843912 43.070590980297936 -26.536852719619155
    vertex 91.13673730474521 56.9100736304161 -26.533995719619153
    vertex 91.31431758573906 43.308666437254196 -26.536852719619166
  endloop
endfacet
facet normal 5.046666660662465e-05 -2.2930409438396107e-20 0.9999999987265578
  outer loop
    vertex 91.31431758573906 43.308666437254196 -26.536852719619166
    vertex 91.13673730474521 56.9100736304161 -26.533995719619153
    vertex 91.15288118616593 43.51188353408655 -26.536852719619166
  endloop
endfacet
facet normal 5.046666660662465e-05 -2.2930409438396107e-20 0.9999999987265578
  outer loop
    vertex 91.15288118616593 43.51188353408655 -26.536852719619166
    vertex 91.13673730474521 56.9100736304161 -26.533995719619153
    vertex 90.94434914356444 43.666393361478285 -26.536852719619155
  endloop
endfacet
facet normal 5.046666660662465e-05 -2.2930409438396107e-20 0.9999999987265578
  outer loop
    vertex 90.94434914356444 43.666393361478285 -26.536852719619155
    vertex 91.13673730474521 56.9100736304161 -26.533995719619153
    vertex 90.71310808362385 55.95020356937888 -26.533995719619153
  endloop
endfacet
facet normal 5.046666660662465e-05 -2.2930409438396107e-20 0.9999999987265578
  outer loop
    vertex 90.94434914356444 43.666393361478285 -26.536852719619155
    vertex 90.71310808362385 55.95020356937888 -26.533995719619153
    vertex 90.70293257202253 43.76166633003179 -26.53685271961918
  endloop
endfacet
facet normal 5.046666660662465e-05 -2.2930409438396107e-20 0.9999999987265578
  outer loop
    vertex 90.70293257202253 43.76166633003179 -26.53685271961918
    vertex 90.71310808362385 55.95020356937888 -26.533995719619153
    vertex 90.67013986457371 49.92405920594726 -26.53685271961918
  endloop
endfacet
facet normal 5.046666660662465e-05 -2.2930409438396107e-20 0.9999999987265578
  outer loop
    vertex 90.67013986457371 49.92405920594726 -26.53685271961918
    vertex 90.71310808362385 55.95020356937888 -26.533995719619153
    vertex 90.52155969056903 51.220836988545074 -26.53685271961919
  endloop
endfacet
facet normal 5.046666660662465e-05 -2.2930409438396107e-20 0.9999999987265578
  outer loop
    vertex 90.52155969056903 51.220836988545074 -26.53685271961919
    vertex 90.71310808362385 55.95020356937888 -26.533995719619153
    vertex 89.75102181362385 55.95020356937888 -26.533995719619153
  endloop
endfacet
facet normal 5.046666660662465e-05 -2.2930409438396107e-20 0.9999999987265578
  outer loop
    vertex 90.52155969056903 51.220836988545074 -26.53685271961919
    vertex 89.75102181362385 55.95020356937888 -26.533995719619153
    vertex 90.04241147582123 52.43497276095718 -26.53685271961919
  endloop
endfacet
facet normal 5.046666660662465e-05 -2.2930409438396107e-20 0.9999999987265578
  outer loop
    vertex 90.04241147582123 52.43497276095718 -26.53685271961919
    vertex 89.75102181362385 55.95020356937888 -26.533995719619153
    vertex 89.26534837933559 53.48372517674773 -26.536852719619173
  endloop
endfacet
facet normal 5.046666660662465e-05 -2.2930409438396107e-20 0.9999999987265578
  outer loop
    vertex 89.26534837933559 53.48372517674773 -26.536852719619173
    vertex 89.75102181362385 55.95020356937888 -26.533995719619153
    vertex 89.71843848603896 58.12436527384781 -26.513905719619192
  endloop
endfacet
facet normal 5.046666660662465e-05 -2.2930409438396107e-20 0.9999999987265578
  outer loop
    vertex 89.26534837933559 53.48372517674773 -26.536852719619173
    vertex 89.71843848603896 58.12436527384781 -26.513905719619192
    vertex 89.47989011191942 57.858202517505994 -26.513905719619192
  endloop
endfacet
facet normal 5.046666660662465e-05 -2.2930409438396107e-20 0.9999999987265578
  outer loop
    vertex 89.26534837933559 53.48372517674773 -26.536852719619173
    vertex 89.47989011191942 57.858202517505994 -26.513905719619192
    vertex 89.16900781811677 57.653968651370064 -26.513905719619192
  endloop
endfacet
facet normal 5.046666660662465e-05 -2.2930409438396107e-20 0.9999999987265578
  outer loop
    vertex 89.26534837933559 53.48372517674773 -26.536852719619173
    vertex 89.16900781811677 57.653968651370064 -26.513905719619192
    vertex 88.24332596697998 54.295623491926186 -26.53685271961918
  endloop
endfacet
facet normal 5.046666660662465e-05 -2.2930409438396107e-20 0.9999999987265578
  outer loop
    vertex 88.24332596697998 54.295623491926186 -26.53685271961918
    vertex 89.16900781811677 57.653968651370064 -26.513905719619192
    vertex 88.80697771919641 57.52558187590474 -26.513905719619192
  endloop
endfacet
facet normal 5.046666660662465e-05 -2.2930409438396107e-20 0.9999999987265578
  outer loop
    vertex 88.24332596697998 54.295623491926186 -26.53685271961918
    vertex 88.80697771919641 57.52558187590474 -26.513905719619192
    vertex 88.41847156811677 57.48179153768881 -26.51390571961919
  endloop
endfacet
facet normal 5.046666660662465e-05 -2.2930409438396107e-20 0.9999999987265578
  outer loop
    vertex 88.24332596697998 54.295623491926186 -26.53685271961918
    vertex 88.41847156811677 57.48179153768881 -26.51390571961919
    vertex 88.40167422248862 58.05147625559503 -26.51390571961917
  endloop
endfacet
facet normal 5.046666660662465e-05 -2.2930409438396107e-20 0.9999999987265578
  outer loop
    vertex 89.16230613226202 58.97676421171459 -26.51390571961917
    vertex 89.16230613226202 58.59627720497693 -26.51390571961917
    vertex 89.18913832073689 58.78652070834573 -26.51390571961917
  endloop
endfacet
facet normal 5.046666660662465e-05 -2.2930409438396107e-20 0.9999999987265578
  outer loop
    vertex 89.16230613226202 58.59627720497693 -26.51390571961917
    vertex 89.16230613226202 58.97676421171459 -26.51390571961917
    vertex 89.08363813613975 59.154042934721105 -26.51390571961917
  endloop
endfacet
facet normal 5.046666660662465e-05 -2.2930409438396107e-20 0.9999999987265578
  outer loop
    vertex 89.16230613226202 58.59627720497693 -26.51390571961917
    vertex 89.08363813613975 59.154042934721105 -26.51390571961917
    vertex 89.08363813613975 58.41899848197041 -26.51390571961917
  endloop
endfacet
facet normal 5.046666660662465e-05 -2.2930409438396107e-20 0.9999999987265578
  outer loop
    vertex 89.08363813613975 58.41899848197041 -26.51390571961917
    vertex 89.08363813613975 59.154042934721105 -26.51390571961917
    vertex 88.95849542630091 59.30627562535932 -26.51390571961917
  endloop
endfacet
facet normal 5.046666660662465e-05 -2.2930409438396107e-20 0.9999999987265578
  outer loop
    vertex 89.08363813613975 58.41899848197041 -26.51390571961917
    vertex 88.95849542630091 59.30627562535932 -26.51390571961917
    vertex 88.95849542630091 58.266765791332176 -26.51390571961917
  endloop
endfacet
facet normal 5.046666660662465e-05 -2.2930409438396107e-20 0.9999999987265578
  outer loop
    vertex 88.95849542630091 58.266765791332176 -26.51390571961917
    vertex 88.95849542630091 59.30627562535932 -26.51390571961917
    vertex 88.79540627161275 59.4230878773387 -26.51390571961917
  endloop
endfacet
facet normal 5.046666660662465e-05 -2.2930409438396107e-20 0.9999999987265578
  outer loop
    vertex 88.95849542630091 58.266765791332176 -26.51390571961917
    vertex 88.79540627161275 59.4230878773387 -26.51390571961917
    vertex 88.79540627161275 58.14995353935281 -26.51390571961917
  endloop
endfacet
facet normal 5.046666660662465e-05 -2.2930409438396107e-20 0.9999999987265578
  outer loop
    vertex 88.79540627161275 58.14995353935281 -26.51390571961917
    vertex 88.79540627161275 59.4230878773387 -26.51390571961917
    vertex 88.60548492844977 59.49651912872816 -26.51390571961917
  endloop
endfacet
facet normal 5.046666660662465e-05 -2.2930409438396107e-20 0.9999999987265578
  outer loop
    vertex 88.79540627161275 58.14995353935281 -26.51390571961917
    vertex 88.60548492844977 59.49651912872816 -26.51390571961917
    vertex 88.60548492844977 58.076522287963314 -26.51390571961917
  endloop
endfacet
facet normal 5.046666660662465e-05 -2.2930409438396107e-20 0.9999999987265578
  outer loop
    vertex 88.60548492844977 58.076522287963314 -26.51390571961917
    vertex 88.60548492844977 59.49651912872816 -26.51390571961917
    vertex 88.40167422248862 59.52156516109649 -26.51390571961917
  endloop
endfacet
facet normal 5.046666660662465e-05 -2.2930409438396107e-20 0.9999999987265578
  outer loop
    vertex 88.60548492844977 58.076522287963314 -26.51390571961917
    vertex 88.40167422248862 59.52156516109649 -26.51390571961917
    vertex 88.40167422248862 58.05147625559503 -26.51390571961917
  endloop
endfacet
facet normal 5.046666660662465e-05 -2.2930409438396107e-20 0.9999999987265578
  outer loop
    vertex 89.76037081323146 60.02868047420704 -26.53399571961914
    vertex 89.91954406811676 58.76693901000682 -26.513905719619192
    vertex 90.66232061804263 57.98501924634143 -26.533995719619153
  endloop
endfacet
facet normal 5.046666660662465e-05 -2.2930409438396107e-20 0.9999999987265578
  outer loop
    vertex 89.91954406811676 58.76693901000682 -26.513905719619192
    vertex 89.76037081323146 60.02868047420704 -26.53399571961914
    vertex 89.86839626299903 59.099559651608075 -26.513905719619192
  endloop
endfacet
facet normal 5.046666660662465e-05 -2.2930409438396107e-20 0.9999999987265578
  outer loop
    vertex 89.86839626299903 59.099559651608075 -26.513905719619192
    vertex 89.76037081323146 60.02868047420704 -26.53399571961914
    vertex 89.71843848603896 59.40951274616582 -26.513905719619192
  endloop
endfacet
facet normal 5.046666660662465e-05 -2.2930409438396107e-20 0.9999999987265578
  outer loop
    vertex 88.24332596697998 54.295623491926186 -26.53685271961918
    vertex 88.13544351901915 55.946082137640374 -26.51390571961918
    vertex 87.04599337718466 54.81533817803825 -26.53685271961918
  endloop
endfacet
facet normal 5.046666660662465e-05 -2.2930409438396107e-20 0.9999999987265578
  outer loop
    vertex 88.13544351901915 55.946082137640374 -26.51390571961918
    vertex 88.24332596697998 54.295623491926186 -26.53685271961918
    vertex 88.13544351901915 60.04335498380201 -26.51390571961919
  endloop
endfacet
facet normal 5.046666660662465e-05 -2.2930409438396107e-20 0.9999999987265578
  outer loop
    vertex 87.04599337718466 54.81533817803825 -26.53685271961918
    vertex 88.13544351901915 55.946082137640374 -26.51390571961918
    vertex 87.30910191901916 55.946082137640374 -26.51390571961918
  endloop
endfacet
facet normal 5.046666660662465e-05 -2.2930409438396107e-20 0.9999999987265578
  outer loop
    vertex 86.66006090422428 60.652915690397386 -26.533995719619153
    vertex 86.75172031238618 60.07843146406322 -26.533995719619153
    vertex 86.76501123295662 60.75571248561957 -26.533995719619153
  endloop
endfacet
facet normal 5.046666660662465e-05 -2.2930409438396107e-20 0.9999999987265578
  outer loop
    vertex 86.75172031238618 60.07843146406322 -26.533995719619153
    vertex 86.66006090422428 60.652915690397386 -26.533995719619153
    vertex 85.92537871238619 60.07843146406322 -26.533995719619156
  endloop
endfacet
facet normal 5.046666660662465e-05 -2.2930409438396107e-20 0.9999999987265578
  outer loop
    vertex 85.92537871238619 60.07843146406322 -26.533995719619156
    vertex 86.66006090422428 60.652915690397386 -26.533995719619153
    vertex 86.53208090284518 60.58078475489824 -26.533995719619153
  endloop
endfacet
facet normal 5.046666660662465e-05 -2.2930409438396107e-20 0.9999999987265578
  outer loop
    vertex 85.92537871238619 60.07843146406322 -26.533995719619156
    vertex 86.53208090284518 60.58078475489824 -26.533995719619153
    vertex 86.38979285441636 60.54423528317439 -26.533995719619153
  endloop
endfacet
facet normal 5.046666660662465e-05 -2.2930409438396107e-20 0.9999999987265578
  outer loop
    vertex 85.92537871238619 60.07843146406322 -26.533995719619156
    vertex 86.38979285441636 60.54423528317439 -26.533995719619153
    vertex 86.24289345429611 60.545758061322935 -26.533995719619153
  endloop
endfacet
facet normal 5.046666660662465e-05 -2.2930409438396107e-20 0.9999999987265578
  outer loop
    vertex 85.92537871238619 60.07843146406322 -26.533995719619156
    vertex 86.24289345429611 60.545758061322935 -26.533995719619153
    vertex 86.1013936538399 60.58524931452958 -26.533995719619153
  endloop
endfacet
facet normal 5.046666660662465e-05 -2.2930409438396107e-20 0.9999999987265578
  outer loop
    vertex 85.92537871238619 60.07843146406322 -26.533995719619156
    vertex 86.1013936538399 60.58524931452958 -26.533995719619153
    vertex 85.97493643060935 60.660017779150685 -26.533995719619153
  endloop
endfacet
facet normal 5.046666660662465e-05 -2.2930409438396107e-20 0.9999999987265578
  outer loop
    vertex 85.92537871238619 60.07843146406322 -26.533995719619156
    vertex 85.97493643060935 60.660017779150685 -26.533995719619153
    vertex 85.87213963538717 60.76496810788302 -26.533995719619153
  endloop
endfacet
facet normal 5.046666660662465e-05 -2.2930409438396107e-20 0.9999999987265578
  outer loop
    vertex 85.92537871238619 60.07843146406322 -26.533995719619156
    vertex 85.87213963538717 60.76496810788302 -26.533995719619153
    vertex 85.92537871238619 55.98115861790159 -26.533995719619153
  endloop
endfacet
facet normal 5.046666660662465e-05 -2.2930409438396107e-20 0.9999999987265578
  outer loop
    vertex 87.04599337718466 54.81533817803825 -26.53685271961918
    vertex 86.75172031238618 55.98115861790159 -26.533995719619146
    vertex 85.7549468472585 55.00745153809478 -26.53685271961918
  endloop
endfacet
facet normal 5.046666660662465e-05 -2.2930409438396107e-20 0.9999999987265578
  outer loop
    vertex 86.75172031238618 55.98115861790159 -26.533995719619146
    vertex 87.04599337718466 54.81533817803825 -26.53685271961918
    vertex 86.87927095078436 61.023669509306316 -26.533995719619153
  endloop
endfacet
facet normal 5.046666660662465e-05 -2.2930409438396107e-20 0.9999999987265578
  outer loop
    vertex 86.87927095078436 61.023669509306316 -26.533995719619153
    vertex 87.04599337718466 54.81533817803825 -26.53685271961918
    vertex 86.88079372893291 61.17056890942656 -26.533995719619153
  endloop
endfacet
facet normal 5.046666660662465e-05 -2.2930409438396107e-20 0.9999999987265578
  outer loop
    vertex 86.75172031238618 55.98115861790159 -26.533995719619146
    vertex 86.87927095078436 61.023669509306316 -26.533995719619153
    vertex 86.83977969757771 60.882169708850114 -26.533995719619153
  endloop
endfacet
facet normal 5.046666660662465e-05 -2.2930409438396107e-20 0.9999999987265578
  outer loop
    vertex 86.75172031238618 55.98115861790159 -26.533995719619146
    vertex 86.83977969757771 60.882169708850114 -26.533995719619153
    vertex 86.76501123295662 60.75571248561957 -26.533995719619153
  endloop
endfacet
facet normal 5.046666660662465e-05 -2.2930409438396107e-20 0.9999999987265578
  outer loop
    vertex 86.75172031238618 55.98115861790159 -26.533995719619146
    vertex 86.76501123295662 60.75571248561957 -26.533995719619153
    vertex 86.75172031238618 60.07843146406322 -26.533995719619153
  endloop
endfacet
facet normal 5.046666660662465e-05 -2.2930409438396107e-20 0.9999999987265578
  outer loop
    vertex 85.7549468472585 55.00745153809478 -26.53685271961918
    vertex 86.75172031238618 55.98115861790159 -26.533995719619146
    vertex 85.92537871238619 55.98115861790159 -26.533995719619153
  endloop
endfacet
facet normal 5.046666660662465e-05 -2.2930409438396107e-20 0.9999999987265578
  outer loop
    vertex 85.7549468472585 55.00745153809478 -26.53685271961918
    vertex 85.92537871238619 55.98115861790159 -26.533995719619153
    vertex 85.87213963538717 60.76496810788302 -26.533995719619153
  endloop
endfacet
facet normal 5.046666660662465e-05 -2.2930409438396107e-20 0.9999999987265578
  outer loop
    vertex 85.7549468472585 55.00745153809478 -26.53685271961918
    vertex 85.87213963538717 60.76496810788302 -26.533995719619153
    vertex 85.80000869988804 60.89294810926212 -26.533995719619153
  endloop
endfacet
facet normal 5.046666660662465e-05 -2.2930409438396107e-20 0.9999999987265578
  outer loop
    vertex 85.7549468472585 55.00745153809478 -26.53685271961918
    vertex 85.80000869988804 60.89294810926212 -26.533995719619153
    vertex 85.76345922816418 61.03523615769094 -26.533995719619153
  endloop
endfacet
facet normal 5.046666660662465e-05 -2.2930409438396107e-20 0.9999999987265578
  outer loop
    vertex 88.09766108743615 45.63659457738454 -26.53685271961918
    vertex 88.15961830807771 41.02664854700537 -26.533995719619135
    vertex 88.23342844463963 45.73719010536793 -26.536852719619166
  endloop
endfacet
facet normal 5.046666660662465e-05 -2.2930409438396107e-20 0.9999999987265578
  outer loop
    vertex 88.15961830807771 41.02664854700537 -26.533995719619135
    vertex 88.09766108743615 45.63659457738454 -26.53685271961918
    vertex 88.13607327160909 41.678854651426576 -26.533995719619135
  endloop
endfacet
facet normal 5.046666660662465e-05 -2.2930409438396107e-20 0.9999999987265578
  outer loop
    vertex 88.13607327160909 41.678854651426576 -26.533995719619135
    vertex 88.09766108743615 45.63659457738454 -26.53685271961918
    vertex 87.9445271516469 42.30274346789475 -26.533995719619124
  endloop
endfacet
facet normal 5.046666660662465e-05 -2.2930409438396107e-20 0.9999999987265578
  outer loop
    vertex 87.9445271516469 42.30274346789475 -26.533995719619124
    vertex 88.09766108743615 45.63659457738454 -26.53685271961918
    vertex 86.8835253150241 45.15744636263674 -26.536852719619166
  endloop
endfacet
facet normal 5.046666660662465e-05 -2.2930409438396107e-20 0.9999999987265578
  outer loop
    vertex 87.9445271516469 42.30274346789475 -26.533995719619124
    vertex 86.8835253150241 45.15744636263674 -26.536852719619166
    vertex 87.59803349972151 42.85579800459256 -26.533995719619124
  endloop
endfacet
facet normal 5.046666660662465e-05 -2.2930409438396107e-20 0.9999999987265578
  outer loop
    vertex 87.59803349972151 42.85579800459256 -26.533995719619124
    vertex 86.8835253150241 45.15744636263674 -26.536852719619166
    vertex 87.1202052856038 43.3003285088099 -26.533995719619135
  endloop
endfacet
facet normal 5.046666660662465e-05 -2.2930409438396107e-20 0.9999999987265578
  outer loop
    vertex 87.1202052856038 43.3003285088099 -26.533995719619135
    vertex 86.8835253150241 45.15744636263674 -26.536852719619166
    vertex 86.54360571243743 43.606040961305695 -26.533995719619135
  endloop
endfacet
facet normal 5.046666660662465e-05 -2.2930409438396107e-20 0.9999999987265578
  outer loop
    vertex 86.54360571243743 43.606040961305695 -26.533995719619135
    vertex 86.8835253150241 45.15744636263674 -26.536852719619166
    vertex 85.67084718984232 45.01850202747842 -26.536852719619166
  endloop
endfacet
facet normal 5.046666660662465e-05 -2.2930409438396107e-20 0.9999999987265578
  outer loop
    vertex 86.54360571243743 43.606040961305695 -26.533995719619135
    vertex 85.67084718984232 45.01850202747842 -26.536852719619166
    vertex 85.90752908825783 43.752101563656154 -26.533995719619135
  endloop
endfacet
facet normal 5.046666660662465e-05 -2.2930409438396107e-20 0.9999999987265578
  outer loop
    vertex 85.90752908825783 43.752101563656154 -26.533995719619135
    vertex 85.67084718984232 45.01850202747842 -26.536852719619166
    vertex 85.67084718984236 43.74355720338132 -26.533995719619135
  endloop
endfacet
facet normal 5.046666660662465e-05 -2.2930409438396107e-20 0.9999999987265578
  outer loop
    vertex 85.67084718984236 43.74355720338132 -26.533995719619135
    vertex 85.67084718984232 45.01850202747842 -26.536852719619166
    vertex 85.25532298383658 43.72855652718757 -26.533995719619135
  endloop
endfacet
facet normal 5.046666660662465e-05 -2.2930409438396107e-20 0.9999999987265578
  outer loop
    vertex 85.25532298383658 43.72855652718757 -26.533995719619135
    vertex 85.67084718984232 45.01850202747842 -26.536852719619166
    vertex 85.58674753242622 45.00886618863209 -26.536852719619173
  endloop
endfacet
facet normal 5.046666660662465e-05 -2.2930409438396107e-20 0.9999999987265578
  outer loop
    vertex 85.25532298383658 43.72855652718757 -26.533995719619135
    vertex 85.58674753242622 45.00886618863209 -26.536852719619173
    vertex 84.29570100250005 45.20097954868856 -26.53685271961918
  endloop
endfacet
facet normal 5.046666660662465e-05 -2.2930409438396107e-20 0.9999999987265578
  outer loop
    vertex 85.25532298383658 43.72855652718757 -26.533995719619135
    vertex 84.29570100250005 45.20097954868856 -26.53685271961918
    vertex 84.63143416736841 43.53701040722533 -26.533995719619124
  endloop
endfacet
facet normal 5.046666660662465e-05 -2.2930409438396107e-20 0.9999999987265578
  outer loop
    vertex 84.63143416736841 43.53701040722533 -26.533995719619124
    vertex 84.29570100250005 45.20097954868856 -26.53685271961918
    vertex 84.07837963067061 43.190516755299996 -26.533995719619146
  endloop
endfacet
facet normal 5.046666660662465e-05 -2.2930409438396107e-20 0.9999999987265578
  outer loop
    vertex 84.07837963067061 43.190516755299996 -26.533995719619146
    vertex 84.29570100250005 45.20097954868856 -26.53685271961918
    vertex 83.09836841270477 45.72069423480076 -26.536852719619166
  endloop
endfacet
facet normal 5.046666660662465e-05 -2.2930409438396107e-20 0.9999999987265578
  outer loop
    vertex 84.07837963067061 43.190516755299996 -26.533995719619146
    vertex 83.09836841270477 45.72069423480076 -26.536852719619166
    vertex 83.63384912645323 42.712688541182175 -26.533995719619135
  endloop
endfacet
facet normal 5.046666660662465e-05 -2.2930409438396107e-20 0.9999999987265578
  outer loop
    vertex 83.63384912645323 42.712688541182175 -26.533995719619135
    vertex 83.09836841270477 45.72069423480076 -26.536852719619166
    vertex 83.32813667395745 42.13608896801583 -26.533995719619124
  endloop
endfacet
facet normal 5.046666660662465e-05 -2.2930409438396107e-20 0.9999999987265578
  outer loop
    vertex 83.32813667395745 42.13608896801583 -26.533995719619124
    vertex 83.09836841270477 45.72069423480076 -26.536852719619166
    vertex 83.18207607160701 41.500012343836254 -26.533995719619135
  endloop
endfacet
facet normal 5.046666660662465e-05 -2.2930409438396107e-20 0.9999999987265578
  outer loop
    vertex 83.5728667631878 57.674666944072456 -26.53977371961918
    vertex 84.52796876318781 55.97426894407245 -26.53977371961918
    vertex 84.52796876318781 57.674666944072456 -26.53977371961918
  endloop
endfacet
facet normal 5.046666660662465e-05 -2.2930409438396107e-20 0.9999999987265578
  outer loop
    vertex 84.52796876318781 55.97426894407245 -26.53977371961918
    vertex 83.5728667631878 57.674666944072456 -26.53977371961918
    vertex 84.45816906466067 54.85887136409011 -26.53685271961918
  endloop
endfacet
facet normal 5.046666660662465e-05 -2.2930409438396107e-20 0.9999999987265578
  outer loop
    vertex 84.45816906466067 54.85887136409011 -26.53685271961918
    vertex 83.5728667631878 57.674666944072456 -26.53977371961918
    vertex 83.5728667631878 55.97426894407245 -26.53977371961918
  endloop
endfacet
facet normal 5.046666660662465e-05 -2.2930409438396107e-20 0.9999999987265578
  outer loop
    vertex 84.45816906466067 54.85887136409011 -26.53685271961918
    vertex 83.5728667631878 55.97426894407245 -26.53977371961918
    vertex 83.24403329224862 54.379723149342276 -26.53685271961918
  endloop
endfacet
facet normal 5.046666660662465e-05 -2.2930409438396107e-20 0.9999999987265578
  outer loop
    vertex 83.24403329224862 54.379723149342276 -26.53685271961918
    vertex 83.5728667631878 55.97426894407245 -26.53977371961918
    vertex 82.61050376318781 55.97426894407245 -26.53977371961918
  endloop
endfacet
facet normal 5.046666660662465e-05 -2.2930409438396107e-20 0.9999999987265578
  outer loop
    vertex 83.24403329224862 54.379723149342276 -26.53685271961918
    vertex 82.61050376318781 55.97426894407245 -26.53977371961918
    vertex 83.10826593504513 54.2791276213589 -26.53685271961918
  endloop
endfacet
facet normal 5.046666660662465e-05 -2.2930409438396107e-20 0.9999999987265578
  outer loop
    vertex 83.10826593504513 54.2791276213589 -26.53685271961918
    vertex 82.61050376318781 55.97426894407245 -26.53977371961918
    vertex 82.19528087645799 53.602660052856606 -26.53685271961918
  endloop
endfacet
facet normal 5.046666660662465e-05 -2.2930409438396107e-20 0.9999999987265578
  outer loop
    vertex 83.49797876318782 58.438015944072454 -26.539773719619188
    vertex 84.52796876318781 58.438015944072454 -26.539773719619188
    vertex 83.49797876318782 60.22520994407246 -26.539773719619188
  endloop
endfacet
facet normal 5.046666660662465e-05 -2.2930409438396107e-20 0.9999999987265578
  outer loop
    vertex 85.7549468472585 55.00745153809478 -26.53685271961918
    vertex 85.34716876318781 55.97426894407245 -26.53977371961918
    vertex 84.45816906466067 54.85887136409011 -26.53685271961918
  endloop
endfacet
facet normal 5.046666660662465e-05 -2.2930409438396107e-20 0.9999999987265578
  outer loop
    vertex 85.34716876318781 55.97426894407245 -26.53977371961918
    vertex 85.7549468472585 55.00745153809478 -26.53685271961918
    vertex 85.34716876318781 60.22520994407246 -26.539773719619188
  endloop
endfacet
facet normal 5.046666660662465e-05 -2.2930409438396107e-20 0.9999999987265578
  outer loop
    vertex 84.45816906466067 54.85887136409011 -26.53685271961918
    vertex 85.34716876318781 55.97426894407245 -26.53977371961918
    vertex 84.52796876318781 55.97426894407245 -26.53977371961918
  endloop
endfacet
facet normal 5.046666660662465e-05 -2.2930409438396107e-20 0.9999999987265578
  outer loop
    vertex 91.61121612044617 57.98516001983509 -26.533995719619146
    vertex 92.5139706671563 55.9694225962942 -26.533995719619146
    vertex 92.5046216675487 60.00946144729172 -26.533995719619153
  endloop
endfacet
facet normal 5.046666660662465e-05 -2.2930409438396107e-20 0.9999999987265578
  outer loop
    vertex 82.19528087645799 53.602660052856606 -26.53685271961918
    vertex 82.05315043879962 56.048269192130576 -26.533995719619163
    vertex 81.38338256127967 52.580637640501024 -26.53685271961918
  endloop
endfacet
facet normal 5.046666660662465e-05 -2.2930409438396107e-20 0.9999999987265578
  outer loop
    vertex 82.05315043879962 56.048269192130576 -26.533995719619163
    vertex 82.19528087645799 53.602660052856606 -26.53685271961918
    vertex 82.05328997699841 57.08979246032622 -26.533995719619163
  endloop
endfacet
facet normal 5.046666660662465e-05 -2.2930409438396107e-20 0.9999999987265578
  outer loop
    vertex 81.38338256127967 52.580637640501024 -26.53685271961918
    vertex 82.05315043879962 56.048269192130576 -26.533995719619163
    vertex 81.27349490347564 55.90498298417452 -26.533995719619163
  endloop
endfacet
facet normal 5.046666660662465e-05 -2.2930409438396107e-20 0.9999999987265578
  outer loop
    vertex 81.38338256127967 52.580637640501024 -26.53685271961918
    vertex 81.27349490347564 55.90498298417452 -26.533995719619163
    vertex 80.8636678751675 51.3833050507057 -26.53685271961919
  endloop
endfacet
facet normal 5.046666660662465e-05 -2.2930409438396107e-20 0.9999999987265578
  outer loop
    vertex 80.8636678751675 51.3833050507057 -26.53685271961919
    vertex 81.27349490347564 55.90498298417452 -26.533995719619163
    vertex 80.48935773467805 56.02126966295428 -26.533995719619163
  endloop
endfacet
facet normal 5.046666660662465e-05 -2.2930409438396107e-20 0.9999999987265578
  outer loop
    vertex 80.8636678751675 51.3833050507057 -26.53685271961919
    vertex 80.48935773467805 56.02126966295428 -26.533995719619163
    vertex 80.67155451511098 50.092258520779616 -26.53685271961919
  endloop
endfacet
facet normal 5.046666660662465e-05 -2.2930409438396107e-20 0.9999999987265578
  outer loop
    vertex 80.67155451511098 50.092258520779616 -26.53685271961919
    vertex 80.48935773467805 56.02126966295428 -26.533995719619163
    vertex 80.66040490190292 44.176464668071894 -26.533995719619135
  endloop
endfacet
facet normal 5.046666660662465e-05 -2.2930409438396107e-20 0.9999999987265578
  outer loop
    vertex 80.66040490190292 44.176464668071894 -26.533995719619135
    vertex 80.48935773467805 56.02126966295428 -26.533995719619163
    vertex 80.2713715671236 44.13189061587043 -26.533995719619135
  endloop
endfacet
facet normal 5.046666660662465e-05 -2.2930409438396107e-20 0.9999999987265578
  outer loop
    vertex 80.2713715671236 44.13189061587043 -26.533995719619135
    vertex 80.48935773467805 56.02126966295428 -26.533995719619163
    vertex 80.43701244667908 56.04826919213053 -26.533995719619163
  endloop
endfacet
facet normal 5.046666660662465e-05 -2.2930409438396107e-20 0.9999999987265578
  outer loop
    vertex 80.2713715671236 44.13189061587043 -26.533995719619135
    vertex 80.43701244667908 56.04826919213053 -26.533995719619163
    vertex 79.7848413188984 56.38465693715173 -26.533995719619163
  endloop
endfacet
facet normal 5.046666660662465e-05 -2.2930409438396107e-20 0.9999999987265578
  outer loop
    vertex 80.2713715671236 44.13189061587043 -26.533995719619135
    vertex 79.7848413188984 56.38465693715173 -26.533995719619163
    vertex 79.90713083539997 43.98814615144613 -26.533995719619135
  endloop
endfacet
facet normal 5.046666660662465e-05 -2.2930409438396107e-20 0.9999999987265578
  outer loop
    vertex 79.90713083539997 43.98814615144613 -26.533995719619135
    vertex 79.7848413188984 56.38465693715173 -26.533995719619163
    vertex 79.59250511066278 43.75502722250044 -26.533995719619135
  endloop
endfacet
facet normal 5.046666660662465e-05 -2.2930409438396107e-20 0.9999999987265578
  outer loop
    vertex 79.59250511066278 43.75502722250044 -26.533995719619135
    vertex 79.7848413188984 56.38465693715173 -26.533995719619163
    vertex 79.23550834369635 56.956169818465284 -26.533995719619163
  endloop
endfacet
facet normal 5.046666660662465e-05 -2.2930409438396107e-20 0.9999999987265578
  outer loop
    vertex 79.59250511066278 43.75502722250044 -26.533995719619135
    vertex 79.23550834369635 56.956169818465284 -26.533995719619163
    vertex 79.34893561610929 43.44842049879378 -26.533995719619135
  endloop
endfacet
facet normal 5.046666660662465e-05 -2.2930409438396107e-20 0.9999999987265578
  outer loop
    vertex 79.34893561610929 43.44842049879378 -26.533995719619135
    vertex 79.23550834369635 56.956169818465284 -26.533995719619163
    vertex 79.19302121027563 43.08922072185512 -26.533995719619135
  endloop
endfacet
facet normal 5.046666660662465e-05 -2.2930409438396107e-20 0.9999999987265578
  outer loop
    vertex 79.19302121027563 43.08922072185512 -26.533995719619135
    vertex 79.23550834369635 56.956169818465284 -26.533995719619163
    vertex 78.90027734530705 57.674510871775325 -26.533995719619163
  endloop
endfacet
facet normal 5.046666660662465e-05 -2.2930409438396107e-20 0.9999999987265578
  outer loop
    vertex 79.19302121027563 43.08922072185512 -26.533995719619135
    vertex 78.90027734530705 57.674510871775325 -26.533995719619163
    vertex 79.13538720225871 42.701906762877385 -26.533995719619124
  endloop
endfacet
facet normal 5.046666660662465e-05 -2.2930409438396107e-20 0.9999999987265578
  outer loop
    vertex 93.17084718984236 62.50815886336364 -26.533995719619153
    vertex 92.5046216675487 60.00946144729172 -26.533995719619153
    vertex 93.17084718984235 37.508158863363214 -26.533995719619153
  endloop
endfacet
facet normal 5.046666660662465e-05 -2.2930409438396107e-20 0.9999999987265578
  outer loop
    vertex 92.5046216675487 60.00946144729172 -26.533995719619153
    vertex 93.17084718984236 62.50815886336364 -26.533995719619153
    vertex 86.40135950280097 61.660047005794574 -26.533995719619153
  endloop
endfacet
facet normal 5.046666660662465e-05 -2.2930409438396107e-20 0.9999999987265578
  outer loop
    vertex 86.40135950280097 61.660047005794574 -26.533995719619153
    vertex 93.17084718984236 62.50815886336364 -26.533995719619153
    vertex 78.17084718984242 62.508158863363626 -26.533238719619085
  endloop
endfacet
facet normal 5.046666660662465e-05 -2.2930409438396107e-20 0.9999999987265578
  outer loop
    vertex 93.17084718984235 37.508158863363214 -26.533995719619153
    vertex 92.5046216675487 60.00946144729172 -26.533995719619153
    vertex 92.5139706671563 55.9694225962942 -26.533995719619146
  endloop
endfacet
facet normal 5.046666660662465e-05 -2.2930409438396107e-20 0.9999999987265578
  outer loop
    vertex 92.5046216675487 60.00946144729172 -26.533995719619153
    vertex 86.40135950280097 61.660047005794574 -26.533995719619153
    vertex 92.42019033352014 60.0056551914195 -26.533995719619153
  endloop
endfacet
facet normal 5.046666660662465e-05 -2.2930409438396107e-20 0.9999999987265578
  outer loop
    vertex 92.42019033352014 60.0056551914195 -26.533995719619153
    vertex 86.40135950280097 61.660047005794574 -26.533995719619153
    vertex 86.54285930325717 61.62055575258792 -26.533995719619153
  endloop
endfacet
facet normal 5.046666660662465e-05 -2.2930409438396107e-20 0.9999999987265578
  outer loop
    vertex 92.42019033352014 60.0056551914195 -26.533995719619153
    vertex 86.54285930325717 61.62055575258792 -26.533995719619153
    vertex 91.56726898352014 60.0056551914195 -26.533995719619153
  endloop
endfacet
facet normal 5.046666660662465e-05 -2.2930409438396107e-20 0.9999999987265578
  outer loop
    vertex 91.56726898352014 60.0056551914195 -26.533995719619153
    vertex 86.54285930325717 61.62055575258792 -26.533995719619153
    vertex 90.69772349726001 60.02487421833482 -26.533995719619146
  endloop
endfacet
facet normal 5.046666660662465e-05 -2.2930409438396107e-20 0.9999999987265578
  outer loop
    vertex 91.56726898352014 60.0056551914195 -26.533995719619153
    vertex 90.69772349726001 60.02487421833482 -26.533995719619146
    vertex 91.1367998921774 59.04447182185422 -26.533995719619153
  endloop
endfacet
facet normal 5.046666660662465e-05 -2.2930409438396107e-20 0.9999999987265578
  outer loop
    vertex 90.69772349726001 60.02487421833482 -26.533995719619146
    vertex 86.54285930325717 61.62055575258792 -26.533995719619153
    vertex 89.84480214726001 60.02487421833482 -26.533995719619146
  endloop
endfacet
facet normal 5.046666660662465e-05 -2.2930409438396107e-20 0.9999999987265578
  outer loop
    vertex 89.84480214726001 60.02487421833482 -26.533995719619146
    vertex 86.54285930325717 61.62055575258792 -26.533995719619153
    vertex 89.76037081323146 60.02868047420704 -26.53399571961914
  endloop
endfacet
facet normal 5.046666660662465e-05 -2.2930409438396107e-20 0.9999999987265578
  outer loop
    vertex 89.76037081323146 60.02868047420704 -26.53399571961914
    vertex 86.54285930325717 61.62055575258792 -26.533995719619153
    vertex 86.66931652648773 61.54578728796684 -26.533995719619153
  endloop
endfacet
facet normal 5.046666660662465e-05 -2.2930409438396107e-20 0.9999999987265578
  outer loop
    vertex 89.76037081323146 60.02868047420704 -26.53399571961914
    vertex 86.66931652648773 61.54578728796684 -26.533995719619153
    vertex 89.47989011191942 59.67567550250762 -26.513905719619192
  endloop
endfacet
facet normal 5.046666660662465e-05 -2.2930409438396107e-20 0.9999999987265578
  outer loop
    vertex 89.76037081323146 60.02868047420704 -26.53399571961914
    vertex 89.47989011191942 59.67567550250762 -26.513905719619192
    vertex 89.71843848603896 59.40951274616582 -26.513905719619192
  endloop
endfacet
facet normal 5.046666660662465e-05 -2.2930409438396107e-20 0.9999999987265578
  outer loop
    vertex 89.47989011191942 59.67567550250762 -26.513905719619192
    vertex 86.66931652648773 61.54578728796684 -26.533995719619153
    vertex 89.16900781811677 59.87990936864358 -26.513905719619192
  endloop
endfacet
facet normal 5.046666660662465e-05 -2.2930409438396107e-20 0.9999999987265578
  outer loop
    vertex 89.16900781811677 59.87990936864358 -26.513905719619192
    vertex 86.66931652648773 61.54578728796684 -26.533995719619153
    vertex 88.80697771919641 60.008296144108904 -26.513905719619192
  endloop
endfacet
facet normal 5.046666660662465e-05 -2.2930409438396107e-20 0.9999999987265578
  outer loop
    vertex 88.80697771919641 60.008296144108904 -26.513905719619192
    vertex 86.66931652648773 61.54578728796684 -26.533995719619153
    vertex 88.41847156811677 60.05208648232483 -26.513905719619192
  endloop
endfacet
facet normal 5.046666660662465e-05 -2.2930409438396107e-20 0.9999999987265578
  outer loop
    vertex 88.41847156811677 60.05208648232483 -26.513905719619192
    vertex 86.66931652648773 61.54578728796684 -26.533995719619153
    vertex 86.77211332170991 61.44083695923449 -26.533995719619153
  endloop
endfacet
facet normal 5.046666660662465e-05 -2.2930409438396107e-20 0.9999999987265578
  outer loop
    vertex 88.41847156811677 60.05208648232483 -26.513905719619192
    vertex 86.77211332170991 61.44083695923449 -26.533995719619153
    vertex 88.13544351901915 60.04335498380201 -26.51390571961919
  endloop
endfacet
facet normal 5.046666660662465e-05 -2.2930409438396107e-20 0.9999999987265578
  outer loop
    vertex 88.41847156811677 60.05208648232483 -26.513905719619192
    vertex 88.13544351901915 60.04335498380201 -26.51390571961919
    vertex 88.40167422248862 59.52156516109649 -26.51390571961917
  endloop
endfacet
facet normal 5.046666660662465e-05 -2.2930409438396107e-20 0.9999999987265578
  outer loop
    vertex 88.40167422248862 59.52156516109649 -26.51390571961917
    vertex 88.13544351901915 60.04335498380201 -26.51390571961919
    vertex 88.40167422248862 58.05147625559503 -26.51390571961917
  endloop
endfacet
facet normal 5.046666660662465e-05 -2.2930409438396107e-20 0.9999999987265578
  outer loop
    vertex 88.40167422248862 58.05147625559503 -26.51390571961917
    vertex 88.13544351901915 60.04335498380201 -26.51390571961919
    vertex 88.24332596697998 54.295623491926186 -26.53685271961918
  endloop
endfacet
facet normal 5.046666660662465e-05 -2.2930409438396107e-20 0.9999999987265578
  outer loop
    vertex 88.13544351901915 60.04335498380201 -26.51390571961919
    vertex 86.77211332170991 61.44083695923449 -26.533995719619153
    vertex 86.84424425720906 61.312856957855395 -26.533995719619153
  endloop
endfacet
facet normal 5.046666660662465e-05 -2.2930409438396107e-20 0.9999999987265578
  outer loop
    vertex 88.13544351901915 60.04335498380201 -26.51390571961919
    vertex 86.84424425720906 61.312856957855395 -26.533995719619153
    vertex 87.30910191901916 60.04335498380201 -26.51390571961919
  endloop
endfacet
facet normal 5.046666660662465e-05 -2.2930409438396107e-20 0.9999999987265578
  outer loop
    vertex 87.30910191901916 60.04335498380201 -26.51390571961919
    vertex 86.84424425720906 61.312856957855395 -26.533995719619153
    vertex 86.88079372893291 61.17056890942656 -26.533995719619153
  endloop
endfacet
facet normal 5.046666660662465e-05 -2.2930409438396107e-20 0.9999999987265578
  outer loop
    vertex 87.30910191901916 60.04335498380201 -26.51390571961919
    vertex 86.88079372893291 61.17056890942656 -26.533995719619153
    vertex 87.30910191901916 55.946082137640374 -26.51390571961918
  endloop
endfacet
facet normal 5.046666660662465e-05 -2.2930409438396107e-20 0.9999999987265578
  outer loop
    vertex 87.30910191901916 55.946082137640374 -26.51390571961918
    vertex 86.88079372893291 61.17056890942656 -26.533995719619153
    vertex 87.04599337718466 54.81533817803825 -26.53685271961918
  endloop
endfacet
facet normal 5.046666660662465e-05 -2.2930409438396107e-20 0.9999999987265578
  outer loop
    vertex 86.40135950280097 61.660047005794574 -26.533995719619153
    vertex 78.17084718984242 62.508158863363626 -26.533238719619085
    vertex 86.25446010268074 61.66156978394313 -26.533995719619153
  endloop
endfacet
facet normal 5.046666660662465e-05 -2.2930409438396107e-20 0.9999999987265578
  outer loop
    vertex 86.25446010268074 61.66156978394313 -26.533995719619153
    vertex 78.17084718984242 62.508158863363626 -26.533238719619085
    vertex 86.11217205425191 61.62502031221927 -26.533995719619153
  endloop
endfacet
facet normal 5.046666660662465e-05 -2.2930409438396107e-20 0.9999999987265578
  outer loop
    vertex 86.11217205425191 61.62502031221927 -26.533995719619153
    vertex 78.17084718984242 62.508158863363626 -26.533238719619085
    vertex 85.9841920528728 61.55288937672012 -26.533995719619153
  endloop
endfacet
facet normal 5.046666660662465e-05 -2.2930409438396107e-20 0.9999999987265578
  outer loop
    vertex 85.9841920528728 61.55288937672012 -26.533995719619153
    vertex 78.17084718984242 62.508158863363626 -26.533238719619085
    vertex 85.87924172414047 61.45009258149794 -26.533995719619153
  endloop
endfacet
facet normal 5.046666660662465e-05 -2.2930409438396107e-20 0.9999999987265578
  outer loop
    vertex 85.87924172414047 61.45009258149794 -26.533995719619153
    vertex 78.17084718984242 62.508158863363626 -26.533238719619085
    vertex 85.80447325951937 61.32363535826739 -26.533995719619153
  endloop
endfacet
facet normal 5.046666660662465e-05 -2.2930409438396107e-20 0.9999999987265578
  outer loop
    vertex 85.80447325951937 61.32363535826739 -26.533995719619153
    vertex 78.17084718984242 62.508158863363626 -26.533238719619085
    vertex 85.76498200631274 61.182135557811186 -26.533995719619153
  endloop
endfacet
facet normal 5.046666660662465e-05 -2.2930409438396107e-20 0.9999999987265578
  outer loop
    vertex 85.76498200631274 61.182135557811186 -26.533995719619153
    vertex 78.17084718984242 62.508158863363626 -26.533238719619085
    vertex 85.76345922816418 61.03523615769094 -26.533995719619153
  endloop
endfacet
facet normal 5.046666660662465e-05 -2.2930409438396107e-20 0.9999999987265578
  outer loop
    vertex 85.76345922816418 61.03523615769094 -26.533995719619153
    vertex 78.17084718984242 62.508158863363626 -26.533238719619085
    vertex 85.34716876318781 60.22520994407246 -26.539773719619188
  endloop
endfacet
facet normal 5.046666660662465e-05 -2.2930409438396107e-20 0.9999999987265578
  outer loop
    vertex 85.76345922816418 61.03523615769094 -26.533995719619153
    vertex 85.34716876318781 60.22520994407246 -26.539773719619188
    vertex 85.7549468472585 55.00745153809478 -26.53685271961918
  endloop
endfacet
facet normal 5.046666660662465e-05 -2.2930409438396107e-20 0.9999999987265578
  outer loop
    vertex 85.34716876318781 60.22520994407246 -26.539773719619188
    vertex 78.17084718984242 62.508158863363626 -26.533238719619085
    vertex 84.52796876318781 60.22520994407246 -26.539773719619188
  endloop
endfacet
facet normal 5.046666660662465e-05 -2.2930409438396107e-20 0.9999999987265578
  outer loop
    vertex 84.52796876318781 60.22520994407246 -26.539773719619188
    vertex 78.17084718984242 62.508158863363626 -26.533238719619085
    vertex 83.49797876318782 60.22520994407246 -26.539773719619188
  endloop
endfacet
facet normal 5.046666660662465e-05 -2.2930409438396107e-20 0.9999999987265578
  outer loop
    vertex 84.52796876318781 60.22520994407246 -26.539773719619188
    vertex 83.49797876318782 60.22520994407246 -26.539773719619188
    vertex 84.52796876318781 58.438015944072454 -26.539773719619188
  endloop
endfacet
facet normal 5.046666660662465e-05 -2.2930409438396107e-20 0.9999999987265578
  outer loop
    vertex 83.49797876318782 60.22520994407246 -26.539773719619188
    vertex 78.17084718984242 62.508158863363626 -26.533238719619085
    vertex 82.61050376318781 60.41731794407246 -26.539773719619188
  endloop
endfacet
facet normal 5.046666660662465e-05 -2.2930409438396107e-20 0.9999999987265578
  outer loop
    vertex 82.61050376318781 60.41731794407246 -26.539773719619188
    vertex 78.17084718984242 62.508158863363626 -26.533238719619085
    vertex 82.05315043879966 60.60200528569311 -26.533995719619167
  endloop
endfacet
facet normal 5.046666660662465e-05 -2.2930409438396107e-20 0.9999999987265578
  outer loop
    vertex 82.61050376318781 60.41731794407246 -26.539773719619188
    vertex 82.05315043879966 60.60200528569311 -26.533995719619167
    vertex 82.61050376318781 55.97426894407245 -26.53977371961918
  endloop
endfacet
facet normal 5.046666660662465e-05 -2.2930409438396107e-20 0.9999999987265578
  outer loop
    vertex 82.61050376318781 55.97426894407245 -26.53977371961918
    vertex 82.05315043879966 60.60200528569311 -26.533995719619167
    vertex 82.19528087645799 53.602660052856606 -26.53685271961918
  endloop
endfacet
facet normal 5.046666660662465e-05 -2.2930409438396107e-20 0.9999999987265578
  outer loop
    vertex 82.19528087645799 53.602660052856606 -26.53685271961918
    vertex 82.05315043879966 60.60200528569311 -26.533995719619167
    vertex 82.05328976395398 59.79530793974496 -26.533995719619167
  endloop
endfacet
facet normal 5.046666660662465e-05 -2.2930409438396107e-20 0.9999999987265578
  outer loop
    vertex 82.19528087645799 53.602660052856606 -26.53685271961918
    vertex 82.05328976395398 59.79530793974496 -26.533995719619167
    vertex 82.05328997699841 57.08979246032622 -26.533995719619163
  endloop
endfacet
facet normal 5.046666660662465e-05 -2.2930409438396107e-20 0.9999999987265578
  outer loop
    vertex 82.05315043879966 60.60200528569311 -26.533995719619167
    vertex 78.17084718984242 62.508158863363626 -26.533238719619085
    vertex 81.31933498466653 60.74406560725718 -26.533995719619167
  endloop
endfacet
facet normal 5.046666660662465e-05 -2.2930409438396107e-20 0.9999999987265578
  outer loop
    vertex 81.31933498466653 60.74406560725718 -26.533995719619167
    vertex 78.17084718984242 62.508158863363626 -26.533238719619085
    vertex 80.57716417048218 60.65547250221811 -26.533995719619167
  endloop
endfacet
facet normal 5.046666660662465e-05 -2.2930409438396107e-20 0.9999999987265578
  outer loop
    vertex 80.57716417048218 60.65547250221811 -26.533995719619167
    vertex 78.17084718984242 62.508158863363626 -26.533238719619085
    vertex 79.89740662406408 60.34467363836057 -26.533995719619167
  endloop
endfacet
facet normal 5.046666660662465e-05 -2.2930409438396107e-20 0.9999999987265578
  outer loop
    vertex 79.89740662406408 60.34467363836057 -26.533995719619167
    vertex 78.17084718984242 62.508158863363626 -26.533238719619085
    vertex 79.34487964607824 59.84130479319298 -26.533995719619167
  endloop
endfacet
facet normal 5.046666660662465e-05 -2.2930409438396107e-20 0.9999999987265578
  outer loop
    vertex 79.34487964607824 59.84130479319298 -26.533995719619167
    vertex 78.17084718984242 62.508158863363626 -26.533238719619085
    vertex 78.9722686497973 59.19336397711638 -26.533995719619167
  endloop
endfacet
facet normal 5.046666660662465e-05 -2.2930409438396107e-20 0.9999999987265578
  outer loop
    vertex 78.9722686497973 59.19336397711638 -26.533995719619167
    vertex 78.17084718984242 62.508158863363626 -26.533238719619085
    vertex 78.81510341948724 58.46263465235303 -26.533995719619163
  endloop
endfacet
facet normal 5.046666660662465e-05 -2.2930409438396107e-20 0.9999999987265578
  outer loop
    vertex 93.17084718984235 37.508158863363214 -26.533995719619153
    vertex 86.08637139584818 38.79810436365396 -26.53399571961911
    vertex 78.1708471898424 37.50815886336318 -26.533238719619085
  endloop
endfacet
facet normal 5.046666660662465e-05 -2.2930409438396107e-20 0.9999999987265578
  outer loop
    vertex 86.08637139584818 38.79810436365396 -26.53399571961911
    vertex 93.17084718984235 37.508158863363214 -26.533995719619153
    vertex 86.71026021231633 38.98965048361627 -26.533995719619135
  endloop
endfacet
facet normal 5.046666660662465e-05 -2.2930409438396107e-20 0.9999999987265578
  outer loop
    vertex 86.71026021231633 38.98965048361627 -26.533995719619135
    vertex 93.17084718984235 37.508158863363214 -26.533995719619153
    vertex 87.26331474901411 39.33614413554164 -26.533995719619135
  endloop
endfacet
facet normal 5.046666660662465e-05 -2.2930409438396107e-20 0.9999999987265578
  outer loop
    vertex 87.26331474901411 39.33614413554164 -26.533995719619135
    vertex 93.17084718984235 37.508158863363214 -26.533995719619153
    vertex 90.97331288601623 41.944647638362845 -26.536852719619166
  endloop
endfacet
facet normal 5.046666660662465e-05 -2.2930409438396107e-20 0.9999999987265578
  outer loop
    vertex 90.97331288601623 41.944647638362845 -26.536852719619166
    vertex 93.17084718984235 37.508158863363214 -26.533995719619153
    vertex 91.17652998284865 42.10608403793595 -26.536852719619166
  endloop
endfacet
facet normal 5.046666660662465e-05 -2.2930409438396107e-20 0.9999999987265578
  outer loop
    vertex 91.17652998284865 42.10608403793595 -26.536852719619166
    vertex 93.17084718984235 37.508158863363214 -26.533995719619153
    vertex 91.3310398102403 42.31461608053743 -26.536852719619166
  endloop
endfacet
facet normal 5.046666660662465e-05 -2.2930409438396107e-20 0.9999999987265578
  outer loop
    vertex 91.3310398102403 42.31461608053743 -26.536852719619166
    vertex 93.17084718984235 37.508158863363214 -26.533995719619153
    vertex 91.42631277879396 42.55603265207942 -26.536852719619155
  endloop
endfacet
facet normal 5.046666660662465e-05 -2.2930409438396107e-20 0.9999999987265578
  outer loop
    vertex 91.42631277879396 42.55603265207942 -26.536852719619155
    vertex 93.17084718984235 37.508158863363214 -26.533995719619153
    vertex 91.45585619314872 42.81388161217118 -26.536852719619166
  endloop
endfacet
facet normal 5.046666660662465e-05 -2.2930409438396107e-20 0.9999999987265578
  outer loop
    vertex 91.45585619314872 42.81388161217118 -26.536852719619166
    vertex 93.17084718984235 37.508158863363214 -26.533995719619153
    vertex 92.5139706671563 55.9694225962942 -26.533995719619146
  endloop
endfacet
facet normal 5.046666660662465e-05 -2.2930409438396107e-20 0.9999999987265578
  outer loop
    vertex 91.45585619314872 42.81388161217118 -26.536852719619166
    vertex 92.5139706671563 55.9694225962942 -26.533995719619146
    vertex 91.5518843971563 55.9694225962942 -26.533995719619146
  endloop
endfacet
[truncated: 288,693 more chars]
